# Supplementary material for: 2,4-Dichloro-N-(3,4-dichloro­phen­yl)benzene­sulfonamide
Source: Acta Crystallogr Sect E Struct Rep Online. 2009 Jul 22;65(Pt 8):o1940. doi: 10.1107/S1600536809027883 (PMC2977279; doi:10.1107/S1600536809027883)
Supplement: Supplementary file 2 [file e-65-o1940-Isup2.hkl]

# 
# h,k,l, Fc-squared, Fo-squared, sigma(Fo-squared) and status flag 
# 
data_I
_shelx_title ' S113 P-1' 
_shelx_refln_list_code          4 
_shelx_F_calc_maximum      140.94 
_exptl_crystal_F_000       372.00 
_reflns_d_resolution_high  0.8301 
 
loop_ 
 _symmetry_equiv_pos_as_xyz 
 'x, y, z' 
 '-x, -y, -z' 
 
_cell_length_a     8.1498 
_cell_length_b     8.2633 
_cell_length_c    11.8870 
_cell_angle_alpha  81.857 
_cell_angle_beta   72.728 
_cell_angle_gamma  78.213 
 
_shelx_F_squared_multiplier     1.000 
 
loop_ 
 _refln_index_h 
 _refln_index_k 
 _refln_index_l 
 _refln_F_squared_calc 
 _refln_F_squared_meas 
 _refln_F_squared_sigma 
 _refln_observed_status 
   2   0   0      219.56      282.85      2.57 o 
   3   0   0     3047.28     3097.59     26.04 o 
   4   0   0       11.39        7.07      0.43 o 
   5   0   0      823.37      754.77     29.95 o 
   6   0   0       57.86       60.23      1.81 o 
   7   0   0      149.45      164.12      2.61 o 
   8   0   0        1.75        1.35      1.12 o 
   9   0   0        2.52        5.04      1.66 o 
  -9   1   0       12.46       12.56      2.02 o 
  -8   1   0       68.50       49.25      5.87 o 
  -7   1   0       72.27       77.51      9.17 o 
  -6   1   0      157.58      143.44     15.45 o 
  -5   1   0       35.11       34.31      1.07 o 
  -4   1   0      146.00      165.47      1.50 o 
  -3   1   0      605.92      587.49      3.06 o 
  -2   1   0     1276.21     1254.31     23.79 o 
  -1   1   0       23.62       19.36      0.56 o 
   0   1   0      956.66     1004.06      2.93 o 
   1   1   0     1762.69     1843.84     87.60 o 
   2   1   0      584.27      538.72      7.93 o 
   3   1   0     1512.68     1585.60     26.02 o 
   4   1   0      876.75      953.04     36.85 o 
   5   1   0        1.83        1.38      0.44 o 
   6   1   0     1273.51     1229.95      5.62 o 
   7   1   0       37.78       29.35      1.18 o 
   8   1   0      341.86      374.45      9.78 o 
   9   1   0       51.71       48.80      2.20 o 
  -8   2   0       14.92       14.85      3.12 o 
  -7   2   0        2.09        4.19      2.10 o 
  -6   2   0        5.68        0.55      1.18 o 
  -5   2   0       10.23       13.08      1.42 o 
  -4   2   0     1418.84     1437.01     39.07 o 
  -3   2   0     3222.91     3455.32     12.12 o 
  -2   2   0       71.64      145.73     54.06 o 
  -1   2   0     1711.37     1702.72     19.10 o 
   0   2   0       40.52       43.28      0.94 o 
   1   2   0     1619.68     1690.61     14.95 o 
   2   2   0     3345.68     3129.16     10.65 o 
   3   2   0     1106.45     1146.33     15.50 o 
   4   2   0      171.39      178.50      3.01 o 
   5   2   0      238.30      264.93      4.24 o 
   6   2   0      117.94      123.16      2.01 o 
   7   2   0        4.13        5.28      0.89 o 
   8   2   0        9.62       15.92      1.50 o 
   9   2   0       47.36       54.27      2.04 o 
  -8   3   0        7.90       12.09      1.75 o 
  -7   3   0        1.29        3.04      1.33 o 
  -6   3   0       19.81       20.40      1.57 o 
  -5   3   0      334.45      315.63     25.51 o 
  -4   3   0       34.68       31.70      3.58 o 
  -3   3   0      166.85      175.33     21.04 o 
  -2   3   0       37.53       50.54      1.22 o 
  -1   3   0      522.37      546.16      5.97 o 
   0   3   0     1500.88     1528.47      4.68 o 
   1   3   0       48.03       50.56      0.90 o 
   2   3   0      608.60      606.90      4.61 o 
   3   3   0        0.03        2.70      0.52 o 
   4   3   0        3.52        6.01      0.33 o 
   5   3   0      677.14      683.28      6.75 o 
   6   3   0        0.49        0.42      0.64 o 
   7   3   0      254.75      288.65      3.91 o 
   8   3   0      274.57      290.18     11.60 o 
   9   3   0        2.72        3.27      1.40 o 
  -7   4   0      112.74      107.57      2.67 o 
  -6   4   0        0.07        1.25      1.30 o 
  -5   4   0      290.35      269.36     30.52 o 
  -4   4   0       50.26       45.53      6.47 o 
  -3   4   0      619.82      549.31      5.43 o 
  -2   4   0      180.08      195.23      2.24 o 
  -1   4   0      411.86      437.85      9.36 o 
   0   4   0       73.50      132.22     11.12 o 
   1   4   0       31.97       33.03      1.08 o 
   2   4   0      845.92      892.94      4.16 o 
   3   4   0     1533.16     1580.93      5.26 o 
   4   4   0       10.84        9.11      0.57 o 
   5   4   0       43.92       43.27      1.25 o 
   6   4   0       70.27       57.46      1.20 o 
   7   4   0       76.22       82.21      2.79 o 
   8   4   0       12.00       19.51      1.50 o 
   9   4   0        2.59        3.37      1.41 o 
  -7   5   0        2.08        2.27      3.32 o 
  -6   5   0        1.23       -0.20      1.18 o 
  -5   5   0      180.03      159.38      4.08 o 
  -4   5   0       15.90       13.10      1.82 o 
  -3   5   0      964.72      885.35      8.19 o 
  -2   5   0       46.23       36.85      2.61 o 
  -1   5   0      701.65      646.97      7.71 o 
   0   5   0      154.01      185.04      2.38 o 
   1   5   0       26.64       34.08      1.24 o 
   2   5   0      602.89      662.74     15.43 o 
   3   5   0        2.02        1.13      0.74 o 
   4   5   0      897.59      923.45      5.79 o 
   5   5   0      508.71      537.53      3.44 o 
   6   5   0        0.70        1.25      0.90 o 
   7   5   0      167.80      172.65      2.26 o 
   8   5   0       39.70       32.07      1.98 o 
  -6   6   0        2.96        1.71      2.35 o 
  -5   6   0       61.63       50.77      2.65 o 
  -4   6   0        0.26       -0.08      1.59 o 
  -3   6   0      178.15      165.46      4.24 o 
  -2   6   0     1074.96      943.93      8.97 o 
  -1   6   0      163.18      178.48      2.77 o 
   0   6   0       32.31       29.19      5.70 o 
   1   6   0       69.04       60.97      2.32 o 
   2   6   0       18.48       18.14      1.98 o 
   3   6   0      739.38      802.53     25.64 o 
   4   6   0       25.34       27.10      1.46 o 
   5   6   0       55.61       49.29      1.63 o 
   6   6   0      265.54      252.64      6.50 o 
   7   6   0        0.13        0.43      0.92 o 
   8   6   0        2.22        2.76      1.23 o 
  -5   7   0       12.27        6.55      2.08 o 
  -4   7   0       13.07        8.63      2.18 o 
  -3   7   0       36.23       34.92      2.74 o 
  -2   7   0       19.43       14.03      2.33 o 
  -1   7   0       19.78       19.70      1.59 o 
   0   7   0        6.18        3.51      1.34 o 
   1   7   0      537.68      537.82     36.55 o 
   2   7   0        4.32        4.40      1.30 o 
   3   7   0        6.86        7.36      1.40 o 
   4   7   0      644.96      650.54     51.93 o 
   5   7   0        3.76        2.42      1.02 o 
   6   7   0      105.37      116.87      3.97 o 
   7   7   0      143.42      153.13      2.57 o 
  -4   8   0       17.96       12.90      2.42 o 
  -3   8   0       23.13       26.77      2.80 o 
  -2   8   0      140.02      117.57      4.19 o 
  -1   8   0       21.23       12.09      2.23 o 
   0   8   0      169.29      172.59     11.21 o 
   1   8   0        7.06        9.51      1.57 o 
   2   8   0      147.72      153.36     17.12 o 
   3   8   0       25.42       26.26      4.04 o 
   4   8   0       25.14       17.80      2.56 o 
   5   8   0       99.37      117.49      3.36 o 
   6   8   0        0.12        0.41      1.09 o 
  -2   9   0       13.03        4.69      2.44 o 
  -1   9   0       37.44       32.08      3.22 o 
   0   9   0        3.24        0.52      1.62 o 
   1   9   0       13.34        4.99      1.59 o 
   2   9   0        0.25       -1.52      1.70 o 
   3   9   0        6.66        3.90      1.58 o 
   4   9   0        0.65        1.10      2.44 o 
   5   9   0       35.54       32.73      3.95 o 
  -4  -9   1        1.40        1.23      2.03 o 
  -3  -9   1       79.89       95.51     14.97 o 
  -2  -9   1       35.91       35.14      3.31 o 
  -1  -9   1        0.14       -0.40      1.76 o 
   0  -9   1       32.91       24.71      2.16 o 
   1  -9   1        0.02       -1.85      2.72 o 
   2  -9   1        0.11       -0.94      2.58 o 
  -6  -8   1       13.41       13.56      1.33 o 
  -5  -8   1        0.86        1.52      1.39 o 
  -4  -8   1       15.13       15.56      5.68 o 
  -3  -8   1      211.94      232.09     24.44 o 
  -2  -8   1        2.90        3.61      1.97 o 
  -1  -8   1        5.83       10.82      1.72 o 
   0  -8   1      219.56      226.61      9.97 o 
   1  -8   1        0.43        9.08      2.56 o 
   2  -8   1        0.01        1.02      2.10 o 
   3  -8   1        5.40        0.25      2.07 o 
   4  -8   1        3.65        2.35      2.28 o 
  -7  -7   1       30.52       31.55      1.75 o 
  -6  -7   1      164.64      165.79      4.75 o 
  -5  -7   1       12.79       12.35      1.16 o 
  -4  -7   1      133.46      133.96      3.15 o 
  -3  -7   1      464.15      478.31     45.04 o 
  -2  -7   1       44.82       51.19      2.66 o 
  -1  -7   1       87.35       73.17      7.24 o 
   0  -7   1       91.35       90.48      2.53 o 
   1  -7   1        0.01       -0.16      1.34 o 
   2  -7   1        0.01        0.28      1.86 o 
   3  -7   1       18.58       17.98      2.30 o 
   4  -7   1       68.94       54.47      3.21 o 
   5  -7   1       10.45        6.48      2.30 o 
  -8  -6   1        4.06        2.38      1.35 o 
  -7  -6   1       62.32       66.46      1.58 o 
  -6  -6   1       61.83       68.51      1.95 o 
  -5  -6   1        3.97        3.60      0.99 o 
  -4  -6   1       81.79       78.33      1.57 o 
  -3  -6   1       72.98       66.15      2.06 o 
  -2  -6   1       82.44       83.32      2.21 o 
  -1  -6   1      313.65      346.05      5.91 o 
   0  -6   1      135.26      142.71      2.62 o 
   1  -6   1       12.32       10.52      2.34 o 
   2  -6   1      250.58      220.73     10.42 o 
   3  -6   1        7.50       10.79      1.56 o 
   4  -6   1       15.47       12.33      1.57 o 
   5  -6   1      210.81      195.68     11.28 o 
   6  -6   1       82.83       91.97      4.45 o 
  -8  -5   1        2.05        1.59      1.21 o 
  -7  -5   1      241.14      243.94      3.53 o 
  -6  -5   1      524.75      548.32      4.74 o 
  -5  -5   1       23.53       23.23      1.05 o 
  -4  -5   1      489.06      501.52      3.49 o 
  -3  -5   1      239.52      248.02      2.98 o 
  -2  -5   1       35.59       38.03      1.15 o 
  -1  -5   1     1395.72     1544.87     31.72 o 
   0  -5   1       79.47       70.32      1.72 o 
   1  -5   1       41.11       37.48      1.78 o 
   2  -5   1       43.42       55.76      1.67 o 
   3  -5   1      109.26      123.80      9.04 o 
   4  -5   1       27.15       27.67      2.69 o 
   5  -5   1        1.38        1.81      1.35 o 
   6  -5   1       49.76       61.04      3.73 o 
   7  -5   1      151.28      158.04      6.04 o 
  -8  -4   1       28.13       34.74      3.06 o 
  -7  -4   1       15.34       16.35      1.24 o 
  -6  -4   1        0.09        0.40      0.74 o 
  -5  -4   1      101.10      115.26      1.61 o 
  -4  -4   1      668.59      622.92      3.01 o 
  -3  -4   1      113.72      106.22      1.55 o 
  -2  -4   1      133.29      124.85      1.69 o 
  -1  -4   1     3447.53     3698.75     92.97 o 
   0  -4   1      237.21      305.56      2.77 o 
   1  -4   1        8.64        5.38      0.63 o 
   2  -4   1     3051.80     2969.41     12.30 o 
   3  -4   1        0.50        0.13      1.03 o 
   4  -4   1       18.02       17.03      1.40 o 
   5  -4   1      283.29      351.06     19.81 o 
   6  -4   1        9.06        9.65      1.51 o 
   7  -4   1      144.03      156.55      3.14 o 
  -9  -3   1        0.46        2.46      1.97 o 
  -8  -3   1       82.13       81.58      3.34 o 
  -7  -3   1       11.75       10.63      1.25 o 
  -6  -3   1       59.41       64.34      1.44 o 
  -5  -3   1      700.12      732.29      5.19 o 
  -4  -3   1       18.70       22.15      0.69 o 
  -3  -3   1      631.38      666.60      5.99 o 
  -2  -3   1      106.51      121.07      0.90 o 
  -1  -3   1     3000.59     3251.17      7.24 o 
   0  -3   1      643.37      665.47      7.91 o 
   1  -3   1      414.83      422.84      9.59 o 
   2  -3   1      487.41      521.62      4.55 o 
   3  -3   1       39.93       61.09      6.29 o 
   4  -3   1        1.02        0.71      0.74 o 
   5  -3   1       19.43       18.78      3.43 o 
   6  -3   1      308.53      322.35     12.41 o 
   7  -3   1        8.67       11.04      1.52 o 
   8  -3   1      186.25      190.02      8.04 o 
  -9  -2   1      161.14      160.49     16.61 o 
  -8  -2   1        6.63        4.27      1.39 o 
  -7  -2   1       25.77       26.26      1.14 o 
  -6  -2   1      719.17      686.81     23.39 o 
  -5  -2   1       83.63       84.42      2.21 o 
  -4  -2   1      245.76      260.25      4.03 o 
  -3  -2   1      170.37      181.40      3.62 o 
  -2  -2   1     4959.59     4852.06     35.11 o 
  -1  -2   1      171.62      209.08      2.06 o 
   0  -2   1      166.70      169.05      2.77 o 
   1  -2   1     2447.00     2383.77     10.33 o 
   2  -2   1       41.17       53.20      1.41 o 
   3  -2   1     2515.58     2575.38      7.58 o 
   4  -2   1      807.42      774.98      4.79 o 
   5  -2   1       12.35       10.92      1.19 o 
   6  -2   1       88.65       87.46      5.17 o 
   7  -2   1      103.74      129.10     10.57 o 
   8  -2   1       27.50       21.51      1.62 o 
  -9  -1   1      126.74      142.67      3.18 o 
  -8  -1   1      130.30      135.86      2.13 o 
  -7  -1   1        3.58        3.55      0.79 o 
  -6  -1   1      126.47      143.06      2.27 o 
  -5  -1   1      178.30      180.51      4.33 o 
  -4  -1   1      291.00      280.23      2.45 o 
  -3  -1   1     1527.33     1454.19     23.31 o 
  -2  -1   1     1566.14     1742.64     10.68 o 
  -1  -1   1     1742.35     1743.50     13.00 o 
   0  -1   1      162.16      177.63      2.08 o 
   1  -1   1      322.02      340.43      1.54 o 
   2  -1   1    19834.91    16685.54    477.27 o 
   3  -1   1     3422.92     3828.55     16.17 o 
   4  -1   1     3106.08     3203.02     47.04 o 
   5  -1   1       10.05        9.27      1.10 o 
   6  -1   1        0.01        0.76      0.82 o 
   7  -1   1       10.77       12.91      1.92 o 
   8  -1   1        4.82        9.67      2.27 o 
   9  -1   1      253.88      330.93      7.77 o 
  -9   0   1      208.03      219.78      8.65 o 
  -8   0   1       42.53       39.69      1.44 o 
  -7   0   1        0.94        2.14      0.91 o 
  -6   0   1       44.39       43.26      2.67 o 
  -5   0   1       64.72       68.50      1.06 o 
  -4   0   1       77.27       88.42      2.04 o 
  -3   0   1      521.89      569.98      1.69 o 
  -2   0   1     2581.24     2425.24     43.63 o 
  -1   0   1      934.84      974.38      4.90 o 
   1   0   1      640.11      638.56      3.49 o 
   2   0   1    11786.54    11006.86    110.39 o 
   3   0   1     2468.34     2581.28     35.35 o 
   4   0   1      859.11      886.39      2.36 o 
   5   0   1     1065.37     1014.54     11.10 o 
   6   0   1       98.42       95.79      1.36 o 
   7   0   1       20.53       14.36      0.84 o 
   8   0   1      125.89      124.24      2.22 o 
   9   0   1       42.78       51.50      3.52 o 
  -8   1   1       37.94       32.37      2.89 o 
  -7   1   1      122.81      129.38      2.37 o 
  -6   1   1       65.34       68.86      1.63 o 
  -5   1   1      129.78      128.51      1.33 o 
  -4   1   1       13.12        8.76      0.51 o 
  -3   1   1      754.41      807.26     11.78 o 
  -2   1   1       74.32       72.23      0.72 o 
  -1   1   1     4882.58     4785.54      4.90 o 
   0   1   1     4016.06     3051.20     33.61 o 
   1   1   1     2113.76     2314.38     14.27 o 
   2   1   1      109.83      103.64      0.76 o 
   3   1   1       37.27       31.72      0.62 o 
   4   1   1        2.38        2.79      0.29 o 
   5   1   1      162.79      171.08      2.05 o 
   6   1   1     2129.28     2172.72      8.19 o 
   7   1   1        0.33        0.46      0.74 o 
   8   1   1       11.61        9.52      1.16 o 
   9   1   1       75.94       80.09      3.21 o 
  -8   2   1       47.14       58.32      2.12 o 
  -7   2   1       60.40       55.66      2.24 o 
  -6   2   1       28.73       47.37      2.01 o 
  -5   2   1      323.73      317.36      7.82 o 
  -4   2   1       64.79       77.76      2.12 o 
  -3   2   1       24.13       32.24      0.74 o 
  -2   2   1      394.92      410.98     18.38 o 
  -1   2   1      882.92      857.59      5.48 o 
   0   2   1     3331.10     3366.40     40.43 o 
   1   2   1     1497.95     1480.30      7.23 o 
   2   2   1      193.08      207.37      2.36 o 
   3   2   1        6.81        6.71      0.25 o 
   4   2   1      138.72      114.67      1.22 o 
   5   2   1      475.66      470.67      8.33 o 
   6   2   1       58.43       61.75      1.69 o 
   7   2   1       16.96       12.29      1.01 o 
   8   2   1       84.40       73.28      1.69 o 
   9   2   1        0.00        0.99      1.48 o 
  -8   3   1       69.66       68.90      4.15 o 
  -7   3   1      174.65      187.40      3.00 o 
  -6   3   1        3.21        8.25      1.67 o 
  -5   3   1      314.85      312.71      9.81 o 
  -4   3   1      394.98      385.38     14.70 o 
  -3   3   1     1359.46     1439.18     61.26 o 
  -2   3   1      164.88      179.73      2.09 o 
  -1   3   1     2505.82     2219.70      9.62 o 
   0   3   1       88.13       86.85      2.64 o 
   1   3   1        1.59        2.39      0.35 o 
   2   3   1       85.96      102.95      1.47 o 
   3   3   1     3337.38     3410.74     30.76 o 
   4   3   1       44.58       39.19      1.04 o 
   5   3   1       17.57       18.10      0.59 o 
   6   3   1      243.01      252.50      1.93 o 
   7   3   1      245.74      233.19      2.86 o 
   8   3   1      161.78      175.29      6.37 o 
   9   3   1        1.28        3.77      1.42 o 
  -7   4   1       17.51       10.68      1.66 o 
  -6   4   1       68.02       75.48      2.68 o 
  -5   4   1        1.14        0.55      1.02 o 
  -4   4   1      360.70      341.93     35.12 o 
  -3   4   1      301.29      302.67     43.19 o 
  -2   4   1       23.75       32.09      3.35 o 
  -1   4   1       43.83       33.40      0.95 o 
   0   4   1     1373.30     1440.97     46.30 o 
   1   4   1     4542.60     4336.09    113.81 o 
   2   4   1      141.76      110.65      1.54 o 
   3   4   1      609.97      663.82     21.06 o 
   4   4   1     1212.30     1213.79      3.56 o 
   5   4   1      117.56      107.63      2.94 o 
   6   4   1      207.72      208.95      3.93 o 
   7   4   1      596.44      606.45      5.05 o 
   8   4   1        1.01        0.71      1.22 o 
   9   4   1        1.72        2.07      1.42 o 
  -6   5   1       13.14       13.75      3.55 o 
  -5   5   1      251.41      274.31     57.17 o 
  -4   5   1        0.21        0.63      1.29 o 
  -3   5   1      431.12      398.49      5.25 o 
  -2   5   1       56.69       57.82      1.64 o 
  -1   5   1      150.77      148.05      5.31 o 
   0   5   1      200.55      157.38      2.36 o 
   1   5   1      297.02      326.79     18.90 o 
   2   5   1      230.79      213.35      7.89 o 
   3   5   1       64.12       55.72      1.11 o 
   4   5   1      316.57      354.02      2.38 o 
   5   5   1       17.12       19.68      0.85 o 
   6   5   1        6.57        7.23      0.82 o 
   7   5   1      326.08      307.89      5.13 o 
   8   5   1        0.25        1.29      1.02 o 
  -6   6   1      108.42       95.03      5.10 o 
  -5   6   1       38.39       22.50      2.21 o 
  -4   6   1       32.33       32.88      2.25 o 
  -3   6   1        6.10        1.99      1.91 o 
  -2   6   1      384.99      325.61      5.39 o 
  -1   6   1      208.10      207.40      8.08 o 
   0   6   1      312.61      289.71      3.70 o 
   1   6   1      645.54      571.57     21.00 o 
   2   6   1        3.90        6.20      4.63 o 
   3   6   1     1434.76     1517.31     18.31 o 
   4   6   1      170.72      160.56     14.72 o 
   5   6   1       13.63       11.45      1.01 o 
   6   6   1      320.08      339.07      3.97 o 
   7   6   1       97.24       88.93      5.79 o 
   8   6   1        0.85       -0.93      0.93 o 
  -5   7   1        9.25        5.09      1.59 o 
  -4   7   1       87.61       77.49      3.50 o 
  -3   7   1       24.49       17.09      2.11 o 
  -2   7   1      154.77      115.41      3.73 o 
  -1   7   1        9.87       15.62      2.11 o 
   0   7   1      178.39      169.70      2.93 o 
   1   7   1       80.93       72.59      6.29 o 
   2   7   1       34.74       39.65      3.28 o 
   3   7   1        2.49        1.46      1.17 o 
   4   7   1      228.80      230.26     43.25 o 
   5   7   1       16.48       16.73      1.11 o 
   6   7   1       72.55       76.85      2.13 o 
   7   7   1        2.79        2.46      1.01 o 
  -3   8   1       22.82       15.25      2.34 o 
  -2   8   1       81.02       60.41      3.38 o 
  -1   8   1       42.42       45.50      2.96 o 
   0   8   1       54.51       41.12      2.65 o 
   1   8   1        0.98        2.18      1.21 o 
   2   8   1        0.93        0.38      1.32 o 
   3   8   1       81.16       65.06     10.69 o 
   4   8   1      134.15      110.89      3.91 o 
   5   8   1        0.67        1.82      1.02 o 
   6   8   1       22.59       19.20      1.28 o 
  -2   9   1        0.49        0.07      2.24 o 
   0   9   1        0.41       -1.31      1.89 o 
   1   9   1       11.79        8.01      1.65 o 
   2   9   1        4.28        1.34      1.43 o 
   3   9   1       10.47        5.64      1.85 o 
   4   9   1       75.80       61.81      3.49 o 
   5   9   1       20.33       10.33      2.43 o 
  -4  -9   2      157.36      170.84      8.83 o 
  -3  -9   2        4.95        6.54      1.97 o 
  -2  -9   2        7.69       13.95      4.18 o 
  -1  -9   2       61.10       62.61      5.95 o 
   0  -9   2       63.42       64.75      2.44 o 
   1  -9   2       14.13       14.48      2.35 o 
  -5  -8   2       71.10       67.67      4.22 o 
  -4  -8   2       54.15       53.02      2.11 o 
  -3  -8   2        6.27        7.90      1.97 o 
  -2  -8   2       59.67       76.09      4.57 o 
  -1  -8   2        4.88        4.65      1.70 o 
   0  -8   2        1.27        2.96      1.43 o 
   1  -8   2       47.27       52.31      2.64 o 
   2  -8   2       59.14       55.15      3.84 o 
   3  -8   2        5.63        1.86      2.75 o 
   4  -8   2       36.17       43.94      3.75 o 
  -6  -7   2       45.97       48.30      1.61 o 
  -5  -7   2        0.36       -1.55      1.55 o 
  -4  -7   2       59.52       58.70      2.00 o 
  -3  -7   2      466.75      523.77      9.66 o 
  -2  -7   2       46.49       42.83      2.61 o 
  -1  -7   2      133.51      126.88      4.14 o 
   0  -7   2       20.79       19.16      2.31 o 
   1  -7   2        2.12       -0.58      2.18 o 
   2  -7   2      287.05      317.77      6.68 o 
   3  -7   2       41.31       39.51      2.97 o 
   4  -7   2        0.36        1.23      1.97 o 
   5  -7   2        1.37        2.36      2.25 o 
  -7  -6   2      120.30      139.58      4.25 o 
  -6  -6   2       21.19       22.21      1.27 o 
  -5  -6   2        0.32       -0.50      1.00 o 
  -4  -6   2      422.73      446.56      5.59 o 
  -3  -6   2       44.26       45.14      2.09 o 
  -2  -6   2       45.99       43.97      4.42 o 
  -1  -6   2        1.14        2.87      1.08 o 
   0  -6   2      130.22      129.23      2.72 o 
   1  -6   2       41.26       42.62      1.89 o 
   2  -6   2        0.07       -2.35      2.35 o 
   3  -6   2      649.72      645.75      8.06 o 
   4  -6   2       25.26       18.20      1.63 o 
   5  -6   2      147.71      149.75     20.35 o 
   6  -6   2       14.34       22.31      3.34 o 
  -8  -5   2        5.11        4.93      1.51 o 
  -7  -5   2      237.28      277.05      6.39 o 
  -6  -5   2       26.06       26.09      1.23 o 
  -5  -5   2      116.44      106.57      2.86 o 
  -4  -5   2      623.92      636.62      6.15 o 
  -3  -5   2       47.57       46.22      1.21 o 
  -2  -5   2      620.27      636.63      3.52 o 
  -1  -5   2     1490.78     1632.21      7.47 o 
   0  -5   2      701.16      813.34     12.46 o 
   1  -5   2      826.55      867.12      6.68 o 
   2  -5   2      303.28      319.67     17.10 o 
   3  -5   2       28.97       24.23      1.85 o 
   4  -5   2      177.42      183.35     10.92 o 
   5  -5   2       23.10       26.68      1.85 o 
   6  -5   2       50.11       58.34      3.78 o 
   7  -5   2        4.35       11.22      3.50 o 
  -8  -4   2       69.08       67.72      2.93 o 
  -7  -4   2       48.73       50.53      3.83 o 
  -6  -4   2        0.01       -0.18      0.80 o 
  -5  -4   2        0.06        0.12      0.70 o 
  -4  -4   2       17.59       18.09      0.85 o 
  -3  -4   2      124.55      131.27      5.13 o 
  -2  -4   2       49.47       41.49      0.94 o 
  -1  -4   2       90.69       93.16      1.71 o 
   0  -4   2     1037.79     1184.16     14.24 o 
   1  -4   2     2876.65     3122.49     31.55 o 
   2  -4   2      503.53      570.11     36.36 o 
   3  -4   2       14.32       13.95      1.20 o 
   4  -4   2     1004.94     1057.05     32.00 o 
   5  -4   2      606.25      662.13     39.59 o 
   6  -4   2        3.19        5.42      1.47 o 
   7  -4   2       78.38       87.70      2.61 o 
  -8  -3   2       37.03       33.01      2.70 o 
  -7  -3   2       88.91       82.04      6.43 o 
  -6  -3   2      102.48      100.55      2.99 o 
  -5  -3   2      677.89      693.61      3.55 o 
  -4  -3   2      112.32      137.29      1.56 o 
  -3  -3   2      102.84       96.30      3.22 o 
  -2  -3   2     1417.93     1431.90     21.60 o 
  -1  -3   2      141.52      153.42      1.80 o 
   0  -3   2      181.98      164.17      1.42 o 
   1  -3   2       12.45        9.83      0.99 o 
   2  -3   2      329.01      321.94     14.01 o 
   3  -3   2       34.66       33.50      1.21 o 
   4  -3   2       38.58       35.75      0.90 o 
   5  -3   2        8.88        8.38      0.92 o 
   6  -3   2        3.50        6.99      2.08 o 
   7  -3   2       33.25       36.31      1.81 o 
   8  -3   2       47.57       66.13      4.48 o 
  -8  -2   2       48.42       40.87      2.63 o 
  -7  -2   2       34.66       40.25      2.33 o 
  -6  -2   2      576.52      618.15     34.86 o 
  -5  -2   2       30.85       34.00      0.93 o 
  -4  -2   2       32.90       33.96      0.76 o 
  -3  -2   2      718.94      733.58      8.15 o 
  -2  -2   2      421.33      435.47      1.70 o 
  -1  -2   2      450.04      472.88      7.84 o 
   0  -2   2     6833.07     7319.35     69.16 o 
   1  -2   2     2028.49     2300.00      4.92 o 
   2  -2   2      496.32      503.40      8.64 o 
   3  -2   2      801.15      827.97      7.96 o 
   4  -2   2      420.69      438.46     17.15 o 
   5  -2   2       83.18       81.12      2.61 o 
   6  -2   2      788.96      818.23     43.11 o 
   7  -2   2      197.92      195.64     17.59 o 
   8  -2   2        0.89       -1.80      2.27 o 
  -8  -1   2       17.56       20.27      1.30 o 
  -7  -1   2       75.37       68.23      3.07 o 
  -6  -1   2      172.50      181.10      2.30 o 
  -5  -1   2      895.40      889.77      3.99 o 
  -4  -1   2       24.05       28.87      0.64 o 
  -3  -1   2        4.39        4.73      0.33 o 
  -2  -1   2      404.91      390.27      3.08 o 
  -1  -1   2      973.48     1020.85      8.92 o 
   0  -1   2     7899.48     7427.01      9.80 o 
   1  -1   2      313.20      313.29      1.44 o 
   2  -1   2      914.88      868.75      9.72 o 
   3  -1   2      281.00      290.60      3.51 o 
   4  -1   2     1068.07     1132.97     17.94 o 
   5  -1   2      535.92      521.56      4.04 o 
   6  -1   2        8.46       12.74      1.01 o 
   7  -1   2       16.66       15.37      1.02 o 
   8  -1   2       89.26       94.37     12.08 o 
   9  -1   2      159.40      176.83      5.72 o 
  -8   0   2        6.44        6.48      1.13 o 
  -7   0   2       58.53       59.61      1.76 o 
  -6   0   2      178.69      170.41      2.22 o 
  -5   0   2        4.13        3.28      0.59 o 
  -4   0   2      350.59      347.35      6.34 o 
  -3   0   2     2386.70     2407.81     25.53 o 
  -2   0   2     2111.12     2069.81      6.94 o 
  -1   0   2      644.15      679.16      2.42 o 
   0   0   2      325.33      339.01      1.58 o 
   1   0   2     1140.69     1152.19      1.85 o 
   2   0   2     2047.23     2207.28      2.82 o 
   3   0   2     3830.57     3737.81      9.87 o 
   4   0   2      966.35      996.80      4.97 o 
   5   0   2        1.79        1.00      0.53 o 
   6   0   2      645.51      644.02     17.13 o 
   7   0   2       43.31       36.75      1.18 o 
   8   0   2      416.56      421.10     42.09 o 
   9   0   2       79.39       90.79      3.54 o 
  -8   1   2        4.41        5.16      1.08 o 
  -7   1   2       11.24       10.79      1.20 o 
  -6   1   2      142.00      134.80      8.12 o 
  -5   1   2       87.68       89.25      1.82 o 
  -4   1   2       73.18       62.22      0.99 o 
  -3   1   2     4712.38     4881.08     42.56 o 
  -2   1   2       51.80       72.48      1.68 o 
  -1   1   2      205.00      192.87      3.04 o 
   0   1   2      177.87      170.45      1.01 o 
   1   1   2     1789.96     1804.83     16.37 o 
   2   1   2     6226.98     5672.34     10.74 o 
   3   1   2      205.60      264.59      1.97 o 
   4   1   2      261.41      288.16      2.33 o 
   5   1   2       12.30       13.35      0.59 o 
   6   1   2      354.83      329.06      3.52 o 
   7   1   2       32.72       35.04      1.03 o 
   8   1   2       15.68       14.91      1.36 o 
   9   1   2      242.54      247.84     16.56 o 
  -8   2   2      147.84      155.84     13.50 o 
  -7   2   2        2.66        2.19      1.53 o 
  -6   2   2      500.00      485.09      4.82 o 
  -5   2   2      355.31      384.69     27.42 o 
  -4   2   2       77.02       72.26      3.91 o 
  -3   2   2      100.49       74.00      2.90 o 
  -2   2   2      231.59      211.08      3.06 o 
  -1   2   2     3072.78     3128.98     13.87 o 
   0   2   2     2979.06     2735.01      4.19 o 
   1   2   2     5115.90     4344.34     24.00 o 
   2   2   2     1275.43     1332.69     12.08 o 
   3   2   2     3311.50     3258.81      7.21 o 
   4   2   2        7.54       11.87      0.38 o 
   5   2   2     2679.27     2717.49     23.22 o 
   6   2   2       83.85       79.03      2.20 o 
   7   2   2        1.28        5.45      1.01 o 
   8   2   2      289.61      336.42     18.83 o 
   9   2   2       33.72       28.86      1.41 o 
  -7   3   2      199.21      204.70      3.71 o 
  -6   3   2        9.06        6.66      1.08 o 
  -5   3   2       13.79       17.69      1.15 o 
  -4   3   2        2.29        6.80      2.79 o 
  -3   3   2       69.89       84.14      1.44 o 
  -2   3   2     2683.90     2735.28      6.53 o 
  -1   3   2      752.75      769.58      3.27 o 
   0   3   2      651.08      605.74     21.08 o 
   1   3   2      307.77      274.51     12.20 o 
   2   3   2     1698.43     1668.48     16.33 o 
   3   3   2      324.29      291.91      1.89 o 
   4   3   2        4.55        2.09      0.81 o 
   5   3   2     1818.02     1763.79     18.04 o 
   6   3   2      101.28       93.55      2.00 o 
   7   3   2       15.67       11.44      0.87 o 
   8   3   2       85.52       84.92      2.10 o 
   9   3   2        0.00        0.91      1.35 o 
  -7   4   2       63.32       56.86      2.76 o 
  -6   4   2       15.37       17.63      1.40 o 
  -5   4   2        3.33        2.94      1.14 o 
  -4   4   2       28.71       33.56      1.45 o 
  -3   4   2      553.06      588.82      3.68 o 
  -2   4   2       46.08       53.23      1.31 o 
  -1   4   2       33.60       30.40      0.87 o 
   0   4   2      224.85      270.57      2.79 o 
   1   4   2      296.67      270.45     10.88 o 
   2   4   2       35.08       41.00      0.88 o 
   3   4   2        0.00        0.67      0.26 o 
   4   4   2      802.98      813.29      4.00 o 
   5   4   2      218.02      219.32      1.90 o 
   6   4   2      315.41      305.29      4.28 o 
   7   4   2      208.01      213.73      2.41 o 
   8   4   2        6.67        8.36      1.27 o 
   9   4   2       51.65       47.69      1.99 o 
  -6   5   2      146.98      168.17     15.63 o 
  -5   5   2      134.80      153.81     14.98 o 
  -4   5   2       39.23       39.74      2.98 o 
  -3   5   2       88.95       96.33     18.00 o 
  -2   5   2      108.18       75.11      2.68 o 
  -1   5   2       11.15       27.72     10.82 o 
   0   5   2      244.37      211.21      2.26 o 
   1   5   2       15.59       10.88      0.99 o 
   2   5   2      225.06      239.78     11.52 o 
   3   5   2      627.15      594.45      3.53 o 
   4   5   2       17.71       15.30      0.85 o 
   5   5   2        9.93        9.11      0.75 o 
   6   5   2      135.66      126.56      1.85 o 
   7   5   2      262.69      293.69      3.46 o 
   8   5   2        8.40        7.31      0.92 o 
   9   5   2        2.56        3.18      1.44 o 
  -5   6   2        6.97        3.54      2.15 o 
  -4   6   2       11.57        5.07      1.83 o 
  -3   6   2       97.50       71.22      2.92 o 
  -2   6   2      171.53      147.35      3.65 o 
  -1   6   2        1.17        0.79      1.41 o 
   0   6   2        7.50        7.25      1.76 o 
   1   6   2       74.83       54.41      1.55 o 
   2   6   2      446.25      394.12     16.72 o 
   3   6   2      457.26      517.64      7.90 o 
   4   6   2      162.62      162.83      6.22 o 
   5   6   2       27.38       26.77      1.95 o 
   6   6   2      291.93      288.53      2.80 o 
   7   6   2       87.02       91.70      2.74 o 
   8   6   2        0.77       -1.54      1.54 o 
  -5   7   2       67.30       66.03      3.29 o 
  -4   7   2       14.84       18.01      2.24 o 
  -3   7   2       62.01       47.04      2.77 o 
  -2   7   2       49.70       35.23      2.52 o 
  -1   7   2       17.92       16.26      2.14 o 
   0   7   2     1109.62      881.68      5.73 o 
   1   7   2        0.21        4.90      1.14 o 
   2   7   2        6.45        4.65      1.07 o 
   3   7   2       86.81       83.11      1.97 o 
   4   7   2      161.76      152.47     24.44 o 
   5   7   2        9.37        7.12      1.01 o 
   6   7   2        9.33        8.88      0.95 o 
   7   7   2       38.16       39.85      2.38 o 
   8   7   2        2.58        0.77      1.06 o 
  -3   8   2        7.42        5.26      1.89 o 
  -2   8   2        0.64        2.18      1.77 o 
  -1   8   2        3.15        8.17      1.84 o 
   0   8   2      116.36       95.29      3.54 o 
   1   8   2       68.85       53.65      3.30 o 
   2   8   2       43.56       37.71      1.62 o 
   3   8   2       40.95       36.53      4.70 o 
   4   8   2        0.30        0.31      1.20 o 
   5   8   2       59.13       48.20     10.34 o 
   6   8   2       12.45        9.37      2.13 o 
   7   8   2       14.05       11.38      1.33 o 
  -2   9   2        8.87        6.25      2.32 o 
  -1   9   2       52.47       40.76      3.06 o 
   0   9   2       18.59        8.30      2.15 o 
   1   9   2       10.93        4.22      1.46 o 
   2   9   2       53.83       56.48      7.02 o 
   3   9   2        8.58        5.67      1.39 o 
   4   9   2        0.63       -0.40      1.95 o 
   5   9   2        2.16        1.12      2.09 o 
  -3  -9   3       82.49       82.87      2.77 o 
  -2  -9   3       95.34      113.17     10.33 o 
  -1  -9   3        0.74        4.52      1.93 o 
   0  -9   3      105.61      124.79      8.89 o 
   1  -9   3       44.60       50.85      6.38 o 
  -5  -8   3        1.02        0.04      1.44 o 
  -4  -8   3       34.28       37.77      2.84 o 
  -3  -8   3       32.45       34.10      2.04 o 
  -2  -8   3        7.84        7.19      1.99 o 
  -1  -8   3       34.50       39.55      4.71 o 
   0  -8   3        0.11        0.86      1.50 o 
   1  -8   3       14.60       18.14      2.23 o 
   2  -8   3       37.04       36.61      2.67 o 
   3  -8   3       12.09       10.71      2.59 o 
  -6  -7   3      172.19      185.25      2.74 o 
  -5  -7   3        6.32        4.69      1.36 o 
  -4  -7   3        0.92        1.87      1.30 o 
  -3  -7   3      305.57      355.15      4.09 o 
  -2  -7   3       33.36       31.10      2.87 o 
  -1  -7   3       63.20       64.38      3.21 o 
   0  -7   3      214.22      215.78      5.50 o 
   1  -7   3        7.48        8.53      1.82 o 
   2  -7   3      188.40      210.64      8.72 o 
   3  -7   3       58.08       72.37      4.35 o 
   4  -7   3        1.00       -1.99      2.61 o 
   5  -7   3       43.17       40.28      3.75 o 
  -7  -6   3       24.68       26.56      1.61 o 
  -6  -6   3        2.71        0.33      1.15 o 
  -5  -6   3      119.47      130.14      2.06 o 
  -4  -6   3       18.71       19.14      1.47 o 
  -3  -6   3        2.20        3.83      1.25 o 
  -2  -6   3      302.13      323.46      3.80 o 
  -1  -6   3       96.48      111.25      2.20 o 
   0  -6   3       69.55       86.43      2.05 o 
   1  -6   3      171.52      180.70      2.73 o 
   2  -6   3      220.78      237.78     13.12 o 
   3  -6   3      262.80      306.75      6.34 o 
   4  -6   3       34.19       26.96      2.78 o 
   5  -6   3       75.58       76.35      2.71 o 
   6  -6   3       11.20        5.88      2.79 o 
  -7  -5   3        2.87        1.89      1.53 o 
  -6  -5   3       35.54       30.54      1.60 o 
  -5  -5   3        1.95        0.30      0.96 o 
  -4  -5   3       15.04       13.95      1.08 o 
  -3  -5   3      549.98      548.35      5.15 o 
  -2  -5   3       25.84       27.63      1.03 o 
  -1  -5   3       20.07       18.69      1.17 o 
   0  -5   3       72.24       70.38      1.71 o 
   1  -5   3       66.98       77.40      2.19 o 
   2  -5   3      357.69      388.46      6.11 o 
   3  -5   3      644.20      728.33     18.57 o 
   4  -5   3       52.61       49.18      2.04 o 
   5  -5   3       19.72       19.98      3.54 o 
   6  -5   3       43.02       38.75      3.26 o 
   7  -5   3      122.92      125.60      5.31 o 
  -8  -4   3      128.13      127.44      3.70 o 
  -7  -4   3       98.31      106.68      3.25 o 
  -6  -4   3       13.23       12.86      1.19 o 
  -5  -4   3       80.81       77.39      2.67 o 
  -4  -4   3       24.07       22.74      0.84 o 
  -3  -4   3      256.74      263.91      2.97 o 
  -2  -4   3        8.39       10.97      0.64 o 
  -1  -4   3      904.20     1014.91      5.95 o 
   0  -4   3       72.21       83.02      1.49 o 
   1  -4   3       62.40       68.11      1.82 o 
   2  -4   3      397.49      448.39      3.74 o 
   3  -4   3     1001.16     1105.86     12.78 o 
   4  -4   3      467.74      483.55     14.15 o 
   5  -4   3      391.34      402.89     12.37 o 
   6  -4   3        0.67        4.89      2.31 o 
   7  -4   3       41.93       44.69      3.70 o 
  -8  -3   3       24.33       21.08      2.53 o 
  -7  -3   3       68.89       59.57      2.70 o 
  -6  -3   3        1.26        2.57      1.22 o 
  -5  -3   3      108.35      115.39      1.73 o 
  -4  -3   3       40.42       39.22      0.97 o 
  -3  -3   3        2.77        3.33      0.35 o 
  -2  -3   3      360.57      321.51      2.32 o 
  -1  -3   3     1167.53     1212.09     10.62 o 
   0  -3   3       74.02      101.28      1.87 o 
   1  -3   3      171.32      182.01      2.32 o 
   2  -3   3      267.91      266.59      1.95 o 
   3  -3   3     1315.52     1452.52     31.21 o 
   4  -3   3      204.81      196.70      9.12 o 
   5  -3   3       12.38        9.09      1.17 o 
   6  -3   3      202.54      205.58      5.68 o 
   7  -3   3       12.87       11.88      2.61 o 
   8  -3   3       10.34        6.88      3.10 o 
  -8  -2   3       81.15      101.66      3.27 o 
  -7  -2   3      212.90      237.50      4.18 o 
  -6  -2   3      529.82      555.19      5.54 o 
  -5  -2   3        0.02        0.87      0.70 o 
  -4  -2   3      816.43      817.21      4.64 o 
  -3  -2   3      936.97      916.59      7.68 o 
  -2  -2   3       16.25       17.42      0.59 o 
  -1  -2   3     1561.87     1528.67      4.07 o 
   0  -2   3      592.79      674.66     11.13 o 
   1  -2   3     1434.32     1436.07      9.02 o 
   2  -2   3      525.36      548.47      2.68 o 
   3  -2   3      460.24      489.85     12.51 o 
   4  -2   3     2625.65     2532.88     69.88 o 
   5  -2   3      369.31      337.97     11.58 o 
   6  -2   3       52.22       57.08      4.13 o 
   7  -2   3        0.02        1.07      1.29 o 
   8  -2   3        4.98        5.88      2.35 o 
   9  -2   3       90.60       96.28      4.95 o 
  -8  -1   3       44.98       42.21      1.74 o 
  -7  -1   3      138.25      151.28      3.32 o 
  -6  -1   3        1.43        0.26      1.46 o 
  -5  -1   3       68.66       76.51      3.89 o 
  -4  -1   3      547.90      539.83      9.57 o 
  -3  -1   3      523.19      491.09      1.88 o 
  -2  -1   3        0.84        1.25      0.33 o 
  -1  -1   3       12.06       17.34      0.39 o 
   0  -1   3    19864.36    17680.79     44.78 o 
   1  -1   3     2855.91     2954.53     20.12 o 
   2  -1   3        5.46        5.96      1.12 o 
   3  -1   3      710.76      707.75      8.05 o 
   4  -1   3      662.16      639.76     12.85 o 
   5  -1   3      413.78      435.77     10.68 o 
   6  -1   3       56.16       48.77      1.42 o 
   7  -1   3      117.12      112.70      6.82 o 
   8  -1   3        2.09        1.24      1.39 o 
   9  -1   3        5.47        6.17      1.75 o 
  -8   0   3        0.00        1.15      1.23 o 
  -7   0   3      211.75      211.25      2.69 o 
  -6   0   3      177.59      173.93      2.28 o 
  -5   0   3        2.19        1.94      0.69 o 
  -4   0   3      518.06      555.75      2.16 o 
  -3   0   3       39.85       41.07      0.61 o 
  -2   0   3      219.95      275.70      1.43 o 
  -1   0   3     1325.29     1402.79      4.73 o 
   0   0   3      741.45      780.28      7.27 o 
   1   0   3     5012.60     4706.29      6.92 o 
   2   0   3       30.32       29.42      0.47 o 
   3   0   3        0.72        0.25      0.20 o 
   4   0   3     1164.98     1210.83     13.47 o 
   5   0   3       24.79       25.57      0.64 o 
   6   0   3     2737.95     2612.86     19.73 o 
   7   0   3        1.11        0.14      1.11 o 
   8   0   3      214.28      207.86     16.28 o 
   9   0   3       90.46       90.00     16.95 o 
  -8   1   3       69.69       75.21      1.90 o 
  -7   1   3       22.26       19.47      1.28 o 
  -6   1   3       31.93       22.48      1.60 o 
  -5   1   3       56.88       64.19      2.14 o 
  -4   1   3     1944.27     1936.46      5.32 o 
  -3   1   3      167.04      161.03      2.67 o 
  -2   1   3      680.46      672.65      5.65 o 
  -1   1   3     3510.11     3284.10     18.75 o 
   0   1   3       18.94       13.67      0.33 o 
   1   1   3     1176.82     1110.19      8.99 o 
   2   1   3     4050.77     3584.65     26.46 o 
   3   1   3     2475.05     2361.58     15.29 o 
   4   1   3       11.67       10.49      0.32 o 
   5   1   3      813.27      808.80      2.57 o 
   6   1   3        1.56       -0.24      0.86 o 
   7   1   3       78.56       72.20      2.26 o 
   8   1   3        3.32        5.25      1.23 o 
   9   1   3      187.45      225.43      5.75 o 
  -8   2   3        3.91        7.28      1.99 o 
  -7   2   3       49.99       42.23      2.22 o 
  -6   2   3       69.49       80.89      6.29 o 
  -5   2   3      458.16      447.43      3.02 o 
  -4   2   3        7.21        5.39      0.72 o 
  -3   2   3       26.81       24.11      0.70 o 
  -2   2   3       17.45       21.79      0.50 o 
  -1   2   3       62.52       87.60      0.85 o 
   0   2   3     2814.23     2876.87      5.38 o 
   1   2   3     1012.94     1070.77      7.82 o 
   2   2   3     2588.74     2583.87     20.77 o 
   3   2   3      636.90      691.12      2.39 o 
   4   2   3      200.34      186.11      2.04 o 
   5   2   3      478.13      452.79      2.80 o 
   6   2   3       73.22       75.41      1.46 o 
   7   2   3     1315.78     1327.07      7.20 o 
   8   2   3      475.73      460.78      5.26 o 
   9   2   3        0.13       -0.83      1.37 o 
  -7   3   3       24.79       24.34      2.27 o 
  -6   3   3        5.17        8.20      1.20 o 
  -5   3   3       56.70       53.98      3.94 o 
  -4   3   3      259.92      278.39     16.61 o 
  -3   3   3      222.86      228.50     15.89 o 
  -2   3   3       40.15       59.86      2.32 o 
  -1   3   3      249.57      285.71      3.08 o 
   0   3   3      777.69      966.74      4.00 o 
   1   3   3       41.59       32.85      0.67 o 
   2   3   3       41.83       32.07      1.01 o 
   3   3   3      123.94      122.41      1.86 o 
   4   3   3      189.66      208.02      4.11 o 
   5   3   3       13.91       12.86      0.69 o 
   6   3   3        6.36       10.01      0.65 o 
   7   3   3       34.63       47.46      1.16 o 
   8   3   3       24.67       20.82      1.28 o 
   9   3   3       29.04       36.89      2.26 o 
  -7   4   3        3.42        3.41      2.05 o 
  -6   4   3        0.15        1.27      1.18 o 
  -5   4   3      232.39      244.72     16.15 o 
  -4   4   3      177.60      187.81      9.69 o 
  -3   4   3      874.36      984.74     18.04 o 
  -2   4   3       27.99       35.53      1.10 o 
  -1   4   3      632.26      680.51     43.39 o 
   0   4   3       36.98       45.89      1.74 o 
   1   4   3      158.99      231.13      7.61 o 
   2   4   3      111.72      139.27      1.27 o 
   3   4   3       48.37       46.70      0.52 o 
   4   4   3     1261.72     1294.60      5.80 o 
   5   4   3      106.38      116.59      1.82 o 
   6   4   3       13.43        9.13      0.77 o 
   7   4   3      353.75      343.51      4.69 o 
   8   4   3       25.78       18.66      1.44 o 
   9   4   3       68.18       83.04      2.99 o 
  -6   5   3       12.81       10.56      2.96 o 
  -5   5   3        4.95        0.75      1.81 o 
  -4   5   3        0.91        0.63      1.27 o 
  -3   5   3      261.36      303.13      9.92 o 
  -2   5   3     1399.02     1589.85     60.56 o 
  -1   5   3      100.22       99.72      5.85 o 
   0   5   3      473.07      470.43     16.43 o 
   1   5   3      122.46       96.01      3.75 o 
   2   5   3       75.15       60.67      2.86 o 
   3   5   3      304.97      275.36      3.57 o 
   4   5   3      173.40      179.62      1.73 o 
   5   5   3        9.51        7.83      0.66 o 
   6   5   3       81.56       75.80      1.86 o 
   7   5   3        0.05        1.18      0.83 o 
   8   5   3        0.50        1.42      0.96 o 
   9   5   3        9.61        6.60      1.44 o 
  -5   6   3        2.69        1.28      1.57 o 
  -4   6   3       60.33       59.58      6.80 o 
  -3   6   3      194.42      183.09      3.99 o 
  -2   6   3       58.28       57.01      2.47 o 
  -1   6   3       45.66       40.58      2.18 o 
   0   6   3        3.68        2.74      0.86 o 
   1   6   3      417.49      393.02     29.64 o 
   2   6   3      945.82      821.29     42.10 o 
   3   6   3      118.94      125.35      2.04 o 
   4   6   3     1604.66     1638.71      6.26 o 
   5   6   3       33.34       23.20      1.55 o 
   6   6   3      193.37      214.72      2.94 o 
   7   6   3       99.03       94.33      2.00 o 
   8   6   3        8.78        8.72      1.05 o 
  -4   7   3       16.64       14.54      2.46 o 
  -3   7   3       34.05       34.54      2.59 o 
  -2   7   3        7.71        6.79      1.99 o 
  -1   7   3      108.42       83.03      3.03 o 
   0   7   3      231.53      197.00     10.73 o 
   1   7   3        1.16        1.08      0.97 o 
   2   7   3      401.91      366.32     18.08 o 
   3   7   3      214.94      203.77      3.45 o 
   4   7   3       96.45       81.08      6.55 o 
   5   7   3       16.36       17.97      1.97 o 
   6   7   3        5.51        5.11      1.00 o 
   7   7   3       19.27       20.14      2.42 o 
   8   7   3        5.27        2.74      2.15 o 
  -3   8   3        5.22       13.06      2.10 o 
  -2   8   3       40.69       34.33      2.47 o 
  -1   8   3      130.15      125.73      3.87 o 
   0   8   3        0.06        0.19      1.52 o 
   1   8   3        8.93        5.71      1.10 o 
   2   8   3        5.43        6.91      1.07 o 
   3   8   3      155.71      141.43      2.62 o 
   4   8   3       36.69       37.76      2.26 o 
   5   8   3       40.57       38.90      4.79 o 
   6   8   3      106.65      129.46      2.85 o 
   7   8   3        6.77        6.05      1.48 o 
  -1   9   3       94.25       75.87      3.54 o 
   0   9   3        8.12        2.18      1.96 o 
   1   9   3      144.41      110.33      3.98 o 
   2   9   3       16.76       15.19      4.20 o 
   3   9   3       21.06       26.52      2.14 o 
   4   9   3       36.85       36.73      2.64 o 
   5   9   3        2.67        2.83      1.43 o 
  -1  -9   4       49.07       62.03      3.28 o 
   0  -9   4       80.71      101.03      5.43 o 
  -4  -8   4       49.32       52.85      2.32 o 
  -3  -8   4      103.25      109.78      2.95 o 
  -2  -8   4       22.60       21.07      1.91 o 
  -1  -8   4        1.19        0.02      1.91 o 
   0  -8   4        2.78       -0.03      1.80 o 
   1  -8   4       11.38       12.24      2.31 o 
   2  -8   4        5.48        2.88      2.11 o 
   3  -8   4       20.67       14.51      2.70 o 
  -5  -7   4        7.04        9.73      1.61 o 
  -4  -7   4       29.27       32.77      1.89 o 
  -3  -7   4        0.31       -0.68      1.73 o 
  -2  -7   4       25.03       23.80      1.75 o 
  -1  -7   4      136.02      159.12      3.65 o 
   0  -7   4        8.20        6.60      1.52 o 
   1  -7   4       30.08       32.37      2.89 o 
   2  -7   4      123.95      124.78      3.66 o 
   3  -7   4        6.37        6.31      2.21 o 
   4  -7   4       11.71       10.01      2.28 o 
   5  -7   4       48.70       49.74      4.03 o 
  -6  -6   4       89.40      106.60      2.08 o 
  -5  -6   4       15.06       12.71      1.90 o 
  -4  -6   4      164.89      167.25      3.57 o 
  -3  -6   4       15.33       18.03      1.76 o 
  -2  -6   4       33.60       30.69      2.83 o 
  -1  -6   4      381.29      417.30      3.97 o 
   0  -6   4       30.73       32.60      1.65 o 
   1  -6   4      110.87      130.90      3.18 o 
   2  -6   4        4.36        7.87      1.79 o 
   3  -6   4       76.55       91.72      3.08 o 
   4  -6   4        1.95        3.45      1.86 o 
   5  -6   4        0.91        1.91      2.19 o 
   6  -6   4       19.80       27.50      3.90 o 
  -7  -5   4       12.45       11.16      2.06 o 
  -6  -5   4       18.32       16.78      1.66 o 
  -5  -5   4       25.12       24.85      1.39 o 
  -4  -5   4       50.39       46.07      3.00 o 
  -3  -5   4        0.45        0.81      1.31 o 
  -2  -5   4        9.84        6.98      0.92 o 
  -1  -5   4      270.64      283.02      4.00 o 
   0  -5   4       56.07       56.19      1.64 o 
   1  -5   4      116.86      116.62      5.66 o 
   2  -5   4      549.52      632.84      9.44 o 
   3  -5   4       59.91       64.60      1.81 o 
   4  -5   4       91.47       94.49      2.85 o 
   5  -5   4      458.86      532.08      8.43 o 
   6  -5   4       47.76       55.41      3.54 o 
   7  -5   4       79.99      101.88      3.79 o 
  -7  -4   4       26.26       31.49      2.43 o 
  -6  -4   4       96.32       84.18      3.00 o 
  -5  -4   4      622.72      641.21      3.58 o 
  -4  -4   4       42.85       49.25      1.55 o 
  -3  -4   4      167.76      175.56      2.98 o 
  -2  -4   4        7.38        7.98      0.74 o 
  -1  -4   4        1.81        1.66      0.56 o 
   0  -4   4       17.26       15.83      2.37 o 
   1  -4   4        5.54        2.76      0.72 o 
   2  -4   4      106.49      109.19      2.32 o 
   3  -4   4      155.68      164.12      3.25 o 
   4  -4   4        0.70        0.93      0.96 o 
   5  -4   4       69.44       78.27      2.47 o 
   6  -4   4        0.02        1.02      1.80 o 
   7  -4   4       85.64       98.87      3.40 o 
  -8  -3   4        4.12        4.60      2.27 o 
  -7  -3   4       11.88        6.81      1.82 o 
  -6  -3   4      288.73      325.07      4.68 o 
  -5  -3   4      571.56      577.26     11.52 o 
  -4  -3   4       16.97       16.87      0.77 o 
  -3  -3   4      497.45      495.72     12.13 o 
  -2  -3   4     2259.34     2311.10      8.71 o 
  -1  -3   4       37.24       24.92      0.85 o 
   0  -3   4       50.31       49.16      0.70 o 
   1  -3   4     3415.41     3444.38     18.01 o 
   2  -3   4      142.22      171.76      2.32 o 
   3  -3   4      955.90     1021.09     19.32 o 
   4  -3   4      222.71      227.32      2.54 o 
   5  -3   4       36.38       43.60      1.46 o 
   6  -3   4      274.36      308.77      4.52 o 
   7  -3   4      131.03      162.15      3.73 o 
   8  -3   4       35.05       44.90      3.97 o 
  -8  -2   4      129.17      137.16      3.63 o 
  -7  -2   4        1.51        0.95      1.58 o 
  -6  -2   4        0.51        1.37      1.65 o 
  -5  -2   4       40.26       37.26      1.44 o 
  -4  -2   4      187.20      183.28      1.96 o 
  -3  -2   4       41.78       38.68      0.53 o 
  -2  -2   4     1155.55     1118.75     10.73 o 
  -1  -2   4      193.59      186.35      1.62 o 
   0  -2   4        0.57        0.46      0.30 o 
   1  -2   4      853.82      916.82      6.49 o 
   2  -2   4     1000.27     1002.99      8.88 o 
   3  -2   4       52.01       45.80      0.96 o 
   4  -2   4     1880.62     1958.32     37.22 o 
   5  -2   4        0.52        1.00      0.77 o 
   6  -2   4      224.88      232.90      3.78 o 
   7  -2   4       93.10       80.02     14.43 o 
   8  -2   4        0.84        4.43      1.67 o 
   9  -2   4      196.22      277.07      7.71 o 
  -8  -1   4        1.65       -0.06      1.81 o 
  -7  -1   4        2.70        2.88      1.50 o 
  -6  -1   4       17.64       20.69      1.66 o 
  -5  -1   4       37.90       38.31      2.39 o 
  -4  -1   4      342.13      354.80      5.20 o 
  -3  -1   4      261.46      279.49      2.44 o 
  -2  -1   4       78.80       47.83      0.59 o 
  -1  -1   4       52.50       68.54      0.61 o 
   0  -1   4     1112.52     1126.45      8.34 o 
   1  -1   4        0.06        0.15      0.31 o 
   2  -1   4       23.88       26.44      0.49 o 
   3  -1   4      794.07      743.39      4.03 o 
   4  -1   4      254.59      251.80      4.27 o 
   5  -1   4       41.04       46.00      1.17 o 
   6  -1   4      576.70      566.73      5.03 o 
   7  -1   4       30.76       25.83      1.85 o 
   8  -1   4      232.92      207.57     30.37 o 
   9  -1   4       24.83       30.64      2.59 o 
  -8   0   4       35.10       35.42      2.55 o 
  -7   0   4       44.82       46.91      1.68 o 
  -6   0   4        5.63        9.10      2.53 o 
  -5   0   4        6.16        6.49      0.80 o 
  -4   0   4       10.01        5.79      0.45 o 
  -3   0   4      879.76      954.64      2.71 o 
  -2   0   4     1686.38     1794.92      5.95 o 
  -1   0   4      498.51      493.78      2.07 o 
   0   0   4      329.71      301.86      2.63 o 
   1   0   4      153.40      136.63      2.14 o 
   2   0   4     1183.66     1201.15      6.23 o 
   3   0   4      229.71      241.23      2.60 o 
   4   0   4        4.59        5.08      0.67 o 
   5   0   4      159.48      168.75      1.52 o 
   6   0   4      938.39      903.55     10.68 o 
   7   0   4       55.31       61.49      2.84 o 
   8   0   4       40.82       44.03      7.38 o 
   9   0   4      170.04      182.76     24.86 o 
  -7   1   4       42.63       44.06      2.73 o 
  -6   1   4       31.36       27.81      1.27 o 
  -5   1   4        5.62        4.88      1.47 o 
  -4   1   4      478.26      506.72      2.82 o 
  -3   1   4        1.33        5.08      0.68 o 
  -2   1   4      894.43      887.66      7.18 o 
  -1   1   4        1.15        1.24      0.27 o 
   0   1   4     1115.52     1101.51      5.94 o 
   1   1   4        9.16       20.34      0.74 o 
   2   1   4      754.66      774.11      3.24 o 
   3   1   4      428.25      396.60      6.76 o 
   4   1   4      268.50      218.10      1.59 o 
   5   1   4      359.85      350.58      2.93 o 
   6   1   4       32.74       36.14      1.18 o 
   7   1   4      115.92      108.77      4.55 o 
   8   1   4       71.10       60.56      5.15 o 
   9   1   4       26.51       26.44      4.91 o 
  -7   2   4      382.69      398.62      4.89 o 
  -6   2   4       43.72       49.08      1.14 o 
  -5   2   4      274.07      262.50      2.44 o 
  -4   2   4      539.90      515.80      3.00 o 
  -3   2   4       74.47       81.32      1.76 o 
  -2   2   4     1596.74     1669.63     16.87 o 
  -1   2   4     1751.01     1727.34      4.97 o 
   0   2   4      128.46      125.51      8.33 o 
   1   2   4      420.60      470.24      3.32 o 
   2   2   4        1.98        2.44      0.23 o 
   3   2   4     1746.46     1761.25     26.94 o 
   4   2   4       21.78       13.63      0.46 o 
   5   2   4      429.90      411.16      3.54 o 
   6   2   4      944.69      938.32      4.15 o 
   7   2   4      202.63      185.57      2.88 o 
   8   2   4      220.05      231.83      2.81 o 
   9   2   4       29.94       20.80      2.52 o 
  -7   3   4        1.24       -1.99      1.99 o 
  -6   3   4        0.07        1.91      1.06 o 
  -5   3   4        5.89        6.28      1.68 o 
  -4   3   4      376.99      398.16     15.61 o 
  -3   3   4       91.23       81.79      1.82 o 
  -2   3   4      222.29      244.01     11.50 o 
  -1   3   4       52.32       51.45      0.76 o 
   0   3   4      183.65      236.60      3.88 o 
   1   3   4     3494.39     3790.92     13.36 o 
   2   3   4       41.61       42.00      0.74 o 
   3   3   4      737.05      777.36     13.80 o 
   4   3   4      317.00      315.83      1.86 o 
   5   3   4        9.96        9.13      0.53 o 
   6   3   4      135.37      132.18      1.46 o 
   7   3   4      166.72      151.13      1.77 o 
   8   3   4       83.53       72.15      1.85 o 
   9   3   4       13.47        7.89      1.43 o 
  -6   4   4       92.07       97.69      5.46 o 
  -5   4   4      672.47      767.94     36.67 o 
  -4   4   4       14.57       15.44      1.20 o 
  -3   4   4      144.86      165.62     12.63 o 
  -2   4   4      464.26      526.85     31.74 o 
  -1   4   4      110.82      106.93      1.29 o 
   0   4   4      466.52      468.70      2.65 o 
   1   4   4      195.82      202.83      2.02 o 
   2   4   4     2620.19     2701.77     49.49 o 
   3   4   4        4.23        5.78      0.34 o 
   4   4   4       84.64      104.63      1.31 o 
   5   4   4      191.10      214.91      4.11 o 
   6   4   4       83.76       84.21      1.74 o 
   7   4   4      342.80      321.15      3.51 o 
   8   4   4       13.81       20.17      1.74 o 
   9   4   4        4.57        4.50      1.33 o 
  -6   5   4      178.87      214.12      4.20 o 
  -5   5   4        0.08        0.34      1.32 o 
  -4   5   4        4.39        3.24      1.21 o 
  -3   5   4        1.19        1.40      1.06 o 
  -2   5   4      192.33      254.84     14.20 o 
  -1   5   4      453.84      495.13      4.97 o 
   0   5   4      172.52      183.81      2.89 o 
   1   5   4       96.95       75.53      5.51 o 
   2   5   4       71.50       86.44      3.87 o 
   3   5   4     1368.58     1425.42     54.37 o 
   4   5   4      120.41      113.04      5.05 o 
   5   5   4      283.46      318.66      2.45 o 
   6   5   4      706.74      745.34      7.99 o 
   7   5   4      119.57       90.61      6.13 o 
   8   5   4       26.74       19.35      1.48 o 
   9   5   4       27.29       28.58      3.61 o 
  -5   6   4       62.75       59.28      2.20 o 
  -4   6   4      230.41      291.73     24.66 o 
  -3   6   4       95.30      103.17      3.14 o 
  -2   6   4       12.46       14.03      1.78 o 
  -1   6   4        3.41        1.31      1.54 o 
   0   6   4       97.62       80.44      1.61 o 
   1   6   4        6.78        6.40      0.79 o 
   2   6   4       28.82       41.67      4.30 o 
   3   6   4       65.84       49.58      2.56 o 
   4   6   4       27.18       29.51      1.13 o 
   5   6   4      257.37      266.24      2.85 o 
   6   6   4        9.39       10.58      1.26 o 
   7   6   4       10.75        8.97      1.13 o 
   8   6   4       12.10        9.41      2.45 o 
  -4   7   4        7.88        2.13      2.22 o 
  -3   7   4       66.60       71.96      3.15 o 
  -2   7   4       13.68        7.15      1.91 o 
  -1   7   4       34.38       36.23      2.49 o 
   0   7   4      155.52      146.37      3.57 o 
   1   7   4       12.63       14.59      1.30 o 
   2   7   4       20.80       17.52      1.72 o 
   3   7   4      264.56      271.44      4.89 o 
   4   7   4      222.33      230.69      5.79 o 
   5   7   4       76.35       76.08      4.61 o 
   6   7   4       37.14       31.38      6.02 o 
   7   7   4       23.85       25.55      2.40 o 
   8   7   4       52.29       53.43      9.69 o 
  -3   8   4       30.20       29.33      3.85 o 
  -2   8   4       51.28       74.75      7.60 o 
  -1   8   4       23.35       17.09      1.99 o 
   0   8   4        2.26        4.00      1.67 o 
   1   8   4       64.51       56.54      6.76 o 
   2   8   4       93.89       73.57     11.97 o 
   3   8   4        2.84        2.50      1.07 o 
   4   8   4       40.58       48.58      1.76 o 
   5   8   4       71.06       75.65      7.85 o 
   6   8   4       53.76       58.55      7.26 o 
   7   8   4        3.47        1.72      1.21 o 
  -1   9   4      138.10      138.94      4.36 o 
   0   9   4       37.75       42.94      2.77 o 
   1   9   4        0.01       -0.13      1.85 o 
   2   9   4      113.29       82.11     17.09 o 
   3   9   4        1.75        5.82      1.71 o 
   4   9   4        9.83       11.08      1.74 o 
   5   9   4       66.82       65.87      6.46 o 
  -3  -8   5       66.38       84.17      2.90 o 
  -2  -8   5       25.51       27.07      2.10 o 
  -1  -8   5        1.74        0.73      1.86 o 
   0  -8   5        3.70       -0.04      2.90 o 
   1  -8   5        0.60       -1.95      1.95 o 
   2  -8   5        1.15        5.82      2.33 o 
   3  -8   5       53.75       56.78      3.36 o 
  -5  -7   5        0.25       -0.78      1.51 o 
  -4  -7   5      127.86      141.41      3.87 o 
  -3  -7   5       82.86       95.19      3.91 o 
  -2  -7   5        7.35       11.74      1.60 o 
  -1  -7   5        0.42       -0.16      1.35 o 
   0  -7   5      161.10      183.99      3.95 o 
   1  -7   5        9.74        9.14      2.05 o 
   2  -7   5        0.88       -0.99      2.24 o 
   3  -7   5      366.35      449.35     12.74 o 
   4  -7   5        1.68        1.43      2.14 o 
  -6  -6   5        0.49        0.98      1.70 o 
  -5  -6   5       14.39       13.53      1.52 o 
  -4  -6   5       18.48       20.66      2.05 o 
  -3  -6   5        3.82        3.52      1.37 o 
  -2  -6   5       92.78       97.57      6.26 o 
  -1  -6   5       69.44       81.25      1.88 o 
   0  -6   5      264.34      312.54      3.65 o 
   1  -6   5       66.91       68.97      3.10 o 
   2  -6   5       14.34       11.28      2.06 o 
   3  -6   5       22.38       25.40      2.32 o 
   4  -6   5        1.22        3.22      2.02 o 
   5  -6   5       92.60      110.74     12.44 o 
   6  -6   5       23.82       30.32      4.02 o 
  -6  -5   5        1.67        1.40      1.83 o 
  -5  -5   5       97.10      106.21      2.11 o 
  -4  -5   5       23.24       18.96      1.64 o 
  -3  -5   5      189.90      194.64      3.13 o 
  -2  -5   5       48.38       56.23      1.93 o 
  -1  -5   5      255.37      265.69      3.05 o 
   0  -5   5      173.06      187.36      3.92 o 
   1  -5   5        2.49        3.63      1.44 o 
   2  -5   5      113.86      113.72      4.08 o 
   3  -5   5       32.45       23.96      2.02 o 
   4  -5   5      197.85      211.90      3.13 o 
   5  -5   5      120.52      155.91      4.41 o 
   6  -5   5        3.73        4.87      2.07 o 
   7  -5   5       46.98       48.47      3.62 o 
  -7  -4   5       14.38       10.06      1.95 o 
  -6  -4   5       67.56       73.46      2.88 o 
  -5  -4   5       85.39       88.19      2.10 o 
  -4  -4   5       22.03       24.63      2.20 o 
  -3  -4   5      418.07      422.27      4.65 o 
  -2  -4   5      503.17      512.94      4.39 o 
  -1  -4   5      252.08      250.89      2.70 o 
   0  -4   5      178.44      170.15      2.36 o 
   1  -4   5       15.15       19.31      1.16 o 
   2  -4   5      343.03      365.44      3.06 o 
   3  -4   5      226.41      229.63      6.24 o 
   4  -4   5       65.24       64.27      1.88 o 
   5  -4   5        5.91        2.89      0.95 o 
   6  -4   5       23.23       13.95      2.26 o 
   7  -4   5       35.65       44.87      2.61 o 
  -7  -3   5       20.53       19.37      2.24 o 
  -6  -3   5      454.06      485.77      5.64 o 
  -5  -3   5       68.37       71.12      1.93 o 
  -4  -3   5       59.93       61.60      1.47 o 
  -3  -3   5      367.69      353.62      2.45 o 
  -2  -3   5       75.71       71.77      1.34 o 
  -1  -3   5       56.37       69.86      1.37 o 
   0  -3   5     2696.02     2815.81     11.11 o 
   1  -3   5       47.18       55.47      1.03 o 
   2  -3   5       26.46       19.05      1.10 o 
   3  -3   5      328.47      347.35      2.97 o 
   4  -3   5       21.83       21.58      1.28 o 
   5  -3   5      120.11      116.55      5.22 o 
   6  -3   5      320.92      341.65      4.82 o 
   7  -3   5       37.34       37.36      2.37 o 
   8  -3   5        5.22        4.13      1.95 o 
  -7  -2   5        0.28       -1.19      1.70 o 
  -6  -2   5       36.92       32.71      2.16 o 
  -5  -2   5      605.34      612.10      4.22 o 
  -4  -2   5       14.35       15.51      3.33 o 
  -3  -2   5        1.62        1.74      0.38 o 
  -2  -2   5       49.88       43.43      0.80 o 
  -1  -2   5      220.83      225.14      2.09 o 
   0  -2   5     1993.41     1875.65      5.67 o 
   1  -2   5       70.50       77.87      0.87 o 
   2  -2   5      117.44      102.96      2.19 o 
   3  -2   5       21.41       21.33      1.06 o 
   4  -2   5       11.60       13.20      0.92 o 
   5  -2   5       25.03       28.61      1.08 o 
   6  -2   5       18.94       16.52      1.56 o 
   7  -2   5      260.76      293.11      4.51 o 
   8  -2   5      394.22      337.72     58.63 o 
  -7  -1   5       14.12       18.15      4.09 o 
  -6  -1   5       94.44       96.91      2.58 o 
  -5  -1   5        5.19        6.23      2.31 o 
  -4  -1   5        4.80        3.58      0.64 o 
  -3  -1   5      222.60      204.51      1.48 o 
  -2  -1   5      149.62      155.26      2.42 o 
  -1  -1   5      313.31      351.41      2.24 o 
   0  -1   5     1258.59     1390.64      4.84 o 
   1  -1   5      694.03      648.16      4.94 o 
   2  -1   5       80.63       66.88      0.86 o 
   3  -1   5      136.22      127.83      2.83 o 
   4  -1   5      139.06      131.46      1.77 o 
   5  -1   5       17.81       12.23      0.84 o 
   6  -1   5      473.06      470.90      5.17 o 
   7  -1   5       20.73       16.33      1.78 o 
   8  -1   5       27.43       35.67      4.46 o 
   9  -1   5        0.38        0.56      1.84 o 
  -7   0   5        7.53        8.11      1.94 o 
  -6   0   5       82.16       84.49      2.85 o 
  -5   0   5        8.83        7.36      1.18 o 
  -4   0   5      159.48      146.70      2.24 o 
  -3   0   5     1956.70     1891.78      4.54 o 
  -2   0   5     1400.35     1589.44     16.69 o 
  -1   0   5      273.10      310.64      1.84 o 
   0   0   5     3421.40     3563.58     29.04 o 
   1   0   5      142.36      153.45      1.44 o 
   2   0   5      827.61      755.42      2.63 o 
   3   0   5      141.13      164.29      1.86 o 
   4   0   5      620.79      600.67      2.30 o 
   5   0   5        8.56        9.69      0.65 o 
   6   0   5       17.92       15.13      1.12 o 
   7   0   5       72.35       79.77      6.74 o 
   8   0   5        4.11        1.79      1.59 o 
   9   0   5      264.14      265.69     41.88 o 
  -7   1   5       14.08       15.59      1.35 o 
  -6   1   5       42.03       37.69      1.38 o 
  -5   1   5      568.18      553.17      8.80 o 
  -4   1   5       76.20       71.53      1.45 o 
  -3   1   5        0.10        2.03      0.53 o 
  -2   1   5      864.84      880.90      2.21 o 
  -1   1   5      276.59      255.44      4.77 o 
   0   1   5        3.46        1.72      0.34 o 
   1   1   5     4037.87     4197.61     11.87 o 
   2   1   5      881.65      867.01      2.55 o 
   3   1   5      520.91      501.49      5.53 o 
   4   1   5      759.11      787.64      8.38 o 
   5   1   5      988.16      972.49     14.84 o 
   6   1   5        0.87        0.18      0.88 o 
   7   1   5       45.12       46.41      1.50 o 
   8   1   5      362.67      388.51     13.76 o 
   9   1   5        4.32        2.05      1.61 o 
  -7   2   5      199.82      203.21      3.72 o 
  -6   2   5        0.25       -0.74      0.74 o 
  -5   2   5       62.31       60.84      1.22 o 
  -4   2   5      419.85      416.84      2.77 o 
  -3   2   5      348.99      361.29      1.94 o 
  -2   2   5     2060.17     2023.27      5.72 o 
  -1   2   5      125.07      117.42      1.38 o 
   0   2   5       70.30       54.67      0.55 o 
   1   2   5      537.28      573.28      3.12 o 
   2   2   5       11.23        8.93      0.29 o 
   3   2   5      888.69      905.65     11.89 o 
   4   2   5        1.32        0.35      0.34 o 
   5   2   5      860.59      843.50      8.88 o 
   6   2   5      123.33      127.52      3.03 o 
   7   2   5        6.19        5.21      1.11 o 
   8   2   5      100.44       82.68      2.47 o 
   9   2   5       25.41       24.27      2.03 o 
  -6   3   5        1.13        2.46      1.16 o 
  -5   3   5        5.31        7.99      2.95 o 
  -4   3   5        5.50        6.18      1.07 o 
  -3   3   5     1353.87     1396.01      7.26 o 
  -2   3   5       52.71       55.60      1.66 o 
  -1   3   5      577.46      617.90      2.58 o 
   0   3   5      843.40      931.24      8.76 o 
   1   3   5       70.62       57.09      1.33 o 
   2   3   5       82.45       87.19      0.76 o 
   3   3   5        0.81        1.08      0.27 o 
   4   3   5     2372.04     2389.08     15.95 o 
   5   3   5      263.47      242.29      5.68 o 
   6   3   5        6.85        3.01      1.00 o 
   7   3   5      165.64      173.83      2.63 o 
   8   3   5        0.94       -0.45      0.95 o 
   9   3   5       20.60       14.27      1.26 o 
  -6   4   5      162.71      191.10     14.88 o 
  -5   4   5        7.93       11.22      1.40 o 
  -4   4   5        3.46        6.27      1.18 o 
  -3   4   5       21.65       26.76      3.00 o 
  -2   4   5      556.11      597.84     10.48 o 
  -1   4   5      134.30      138.84      2.14 o 
   0   4   5      237.56      273.27      9.21 o 
   1   4   5       33.05       23.39      2.13 o 
   2   4   5       15.75       25.30      0.65 o 
   3   4   5      469.00      424.39      3.57 o 
   4   4   5      152.46      166.44      1.95 o 
   5   4   5        2.58        2.75      0.66 o 
   6   4   5        3.05       -0.09      0.81 o 
   7   4   5      483.32      485.95      3.91 o 
   8   4   5        4.67        6.97      1.16 o 
   9   4   5       31.29       26.18      1.64 o 
  -5   5   5        0.11       -0.24      1.34 o 
  -4   5   5        5.60        3.74      1.20 o 
  -3   5   5      100.65       96.28      4.73 o 
  -2   5   5      196.59      226.43      2.48 o 
  -1   5   5       13.58       14.75      3.05 o 
   0   5   5       34.71       42.76      1.07 o 
   1   5   5      405.36      482.89      3.04 o 
   2   5   5       24.81       35.47      1.04 o 
   3   5   5        0.13        0.87      0.66 o 
   4   5   5      498.69      446.93     12.63 o 
   5   5   5        0.07        2.50      0.92 o 
   6   5   5       30.48       32.31      1.53 o 
   7   5   5        2.43        4.47      1.33 o 
   8   5   5       39.46       39.69      2.82 o 
   9   5   5       38.91       27.67      6.13 o 
  -5   6   5      144.91      178.35      2.93 o 
  -4   6   5        2.46        4.97      1.51 o 
  -3   6   5       35.76       35.16      1.62 o 
  -2   6   5        0.00       -0.01      1.63 o 
  -1   6   5      182.81      229.85      3.83 o 
   0   6   5      717.17      765.48      6.45 o 
   1   6   5        7.15        5.79      1.32 o 
   2   6   5      104.52       98.56      2.13 o 
   3   6   5      138.95      149.24      5.51 o 
   4   6   5       72.89       77.90      1.88 o 
   5   6   5      152.01      146.21      2.22 o 
   6   6   5      125.06      125.87      7.85 o 
   7   6   5        0.89        2.54      1.82 o 
   8   6   5        4.01        3.38      1.07 o 
  -4   7   5       21.54       25.72      2.41 o 
  -3   7   5       19.43       17.47      2.30 o 
  -2   7   5       20.54       31.60      2.19 o 
  -1   7   5       62.53       59.41      2.76 o 
   0   7   5       26.91       18.82      2.11 o 
   1   7   5      192.66      172.44      5.72 o 
   2   7   5       32.61       37.04      6.80 o 
   3   7   5       49.01       44.01      1.33 o 
   4   7   5       23.94       19.92      1.00 o 
   5   7   5       28.64       26.28      1.31 o 
   6   7   5       87.70       88.19      4.95 o 
   7   7   5        0.04        0.11      1.47 o 
   8   7   5       79.71       68.26      7.63 o 
  -2   8   5        0.45       -1.51      2.46 o 
  -1   8   5      173.02      177.95      4.54 o 
   0   8   5        2.56        7.24      4.96 o 
   1   8   5      170.18      139.01      3.65 o 
   2   8   5      237.89      247.39     47.41 o 
   3   8   5        8.52        6.86      1.21 o 
   4   8   5       65.42       52.49      1.45 o 
   5   8   5       75.51       74.92      3.11 o 
   6   8   5       40.69       45.50      2.26 o 
   7   8   5        0.53       -0.50      1.10 o 
   0   9   5        0.32        2.73      1.71 o 
   1   9   5        0.52        1.38      1.62 o 
   2   9   5      179.82      161.22     27.18 o 
   3   9   5        1.57        1.90      1.40 o 
   4   9   5       27.39       28.91      2.53 o 
   5   9   5       49.10       53.03      4.20 o 
  -2  -8   6       28.60       34.66      2.61 o 
  -1  -8   6       41.39       43.97      2.90 o 
   0  -8   6       41.06       48.43      2.93 o 
   1  -8   6        0.79       -2.82      2.82 o 
   2  -8   6       52.26       63.29      3.30 o 
  -4  -7   6        1.40       -0.87      1.41 o 
  -3  -7   6        6.89        5.99      1.57 o 
  -2  -7   6       19.23       24.07      6.07 o 
  -1  -7   6       34.43       41.63      2.46 o 
   0  -7   6        8.36        7.97      1.52 o 
   1  -7   6        4.16        3.91      1.93 o 
   2  -7   6      125.81      149.93      5.60 o 
   3  -7   6       76.73       91.87      5.32 o 
   4  -7   6        3.28        7.41      2.61 o 
  -5  -6   6        2.07        0.50      1.63 o 
  -4  -6   6       13.28       18.31      1.65 o 
  -3  -6   6       23.84       24.90      1.86 o 
  -2  -6   6       32.43       31.31      2.10 o 
  -1  -6   6        0.31        0.21      1.29 o 
   0  -6   6        0.02        0.81      1.20 o 
   1  -6   6       10.15        9.72      1.81 o 
   2  -6   6       64.79       62.11      2.79 o 
   3  -6   6        0.02        0.08      2.20 o 
   4  -6   6        4.01        5.72      2.32 o 
   5  -6   6        0.93        0.95      2.15 o 
  -6  -5   6       72.71       72.82      3.21 o 
  -5  -5   6       24.36       24.37      1.59 o 
  -4  -5   6        2.68        5.13      1.17 o 
  -3  -5   6      157.56      167.69      3.46 o 
  -2  -5   6        2.56        1.85      1.42 o 
  -1  -5   6       76.63       60.66      1.82 o 
   0  -5   6       74.93       72.01      1.97 o 
   1  -5   6       99.46       96.17      2.72 o 
   2  -5   6       31.00       35.11      2.70 o 
   3  -5   6       94.34       98.01      2.97 o 
   4  -5   6      121.71      131.01      7.68 o 
   5  -5   6       41.73       37.46      2.51 o 
   6  -5   6       12.90       14.92      3.29 o 
  -6  -4   6        6.00        3.06      1.92 o 
  -5  -4   6        8.95        9.64      1.44 o 
  -4  -4   6       36.78       32.15      1.85 o 
  -3  -4   6      160.74      165.30      3.21 o 
  -2  -4   6      172.74      167.39      2.80 o 
  -1  -4   6     1240.79     1277.32     12.23 o 
   0  -4   6       30.72       23.12      1.44 o 
   1  -4   6        0.01        0.89      0.95 o 
   2  -4   6      404.62      390.31      4.49 o 
   3  -4   6      190.74      211.46      2.71 o 
   4  -4   6       12.54       11.11      1.05 o 
   5  -4   6        3.78        2.31      1.04 o 
   6  -4   6        7.06        8.93      1.40 o 
   7  -4   6       15.54       17.41      1.64 o 
  -7  -3   6        0.78       -1.39      1.92 o 
  -6  -3   6      210.49      221.59      4.06 o 
  -5  -3   6       33.66       34.25      1.58 o 
  -4  -3   6       64.22       64.25      1.85 o 
  -3  -3   6      973.43      995.91      9.14 o 
  -2  -3   6       50.00       39.02      1.44 o 
  -1  -3   6      316.16      317.23      5.75 o 
   0  -3   6        7.84        5.94      0.91 o 
   1  -3   6      174.78      163.72      1.94 o 
   2  -3   6       45.35       49.17      1.32 o 
   3  -3   6      171.96      177.68      4.07 o 
   4  -3   6      777.77      823.11      6.45 o 
   5  -3   6       77.24       70.32      2.64 o 
   6  -3   6        0.84       -0.38      1.25 o 
   7  -3   6       13.10       16.18      2.62 o 
   8  -3   6        0.07        2.06      1.52 o 
  -7  -2   6        0.08       -0.60      1.52 o 
  -6  -2   6        0.94       -0.35      1.62 o 
  -5  -2   6      182.20      201.63      8.09 o 
  -4  -2   6        0.07        0.36      1.03 o 
  -3  -2   6      364.66      354.79      3.72 o 
  -2  -2   6      334.53      342.71      2.60 o 
  -1  -2   6       32.12       29.53      0.97 o 
   0  -2   6     2618.65     2608.08     28.42 o 
   1  -2   6      356.41      379.06      3.76 o 
   2  -2   6       67.82       70.41      1.40 o 
   3  -2   6      324.55      305.25      4.05 o 
   4  -2   6       42.83       46.88      1.13 o 
   5  -2   6        9.85        9.41      0.95 o 
   6  -2   6      177.97      194.36      3.67 o 
   7  -2   6       80.24       68.52      3.62 o 
   8  -2   6        0.38       -0.50      1.90 o 
  -7  -1   6      150.38      134.42     10.62 o 
  -6  -1   6       47.90       54.82      2.21 o 
  -5  -1   6       76.42       70.33      3.22 o 
  -4  -1   6      285.57      306.09      2.23 o 
  -3  -1   6        4.61        4.97      0.71 o 
  -2  -1   6      111.19      114.27      1.31 o 
  -1  -1   6      853.03      822.11     15.27 o 
   0  -1   6      181.21      183.06      1.31 o 
   1  -1   6     1185.04     1137.21      5.37 o 
   2  -1   6     2187.23     2225.72      5.98 o 
   3  -1   6        1.14        0.19      0.58 o 
   4  -1   6       10.21       10.07      0.63 o 
   5  -1   6        2.98        2.27      0.91 o 
   6  -1   6     1157.41     1243.95      6.67 o 
   7  -1   6       52.75       46.91      2.32 o 
   8  -1   6       27.95       15.40      2.00 o 
   9  -1   6       15.43       21.48      2.26 o 
  -7   0   6        7.72        4.54      2.85 o 
  -6   0   6        0.45        0.14      0.83 o 
  -5   0   6       34.46       32.36      1.07 o 
  -4   0   6      478.61      433.91      5.02 o 
  -3   0   6        0.03       -0.26      0.59 o 
  -2   0   6        6.73        9.42      1.38 o 
  -1   0   6     1244.11     1115.09      4.34 o 
   0   0   6      291.94      345.43      1.85 o 
   1   0   6      388.84      401.23      4.90 o 
   2   0   6     1065.12     1058.45     13.50 o 
   3   0   6     1352.71     1320.29     10.40 o 
   4   0   6       13.49       12.69      0.49 o 
   5   0   6      364.36      354.12      2.74 o 
   6   0   6      117.39      126.76      2.96 o 
   7   0   6      282.66      247.60      3.31 o 
   8   0   6        1.98        0.96      1.63 o 
   9   0   6       54.72       61.04     10.14 o 
  -7   1   6       54.35       55.12      2.67 o 
  -6   1   6       55.02       56.78      1.23 o 
  -5   1   6      316.33      311.83      2.22 o 
  -4   1   6       27.67       24.14      0.94 o 
  -3   1   6       17.27       15.30      0.64 o 
  -2   1   6      200.67      206.15      1.89 o 
  -1   1   6      685.09      729.25      4.87 o 
   0   1   6     1525.36     1671.66      8.95 o 
   1   1   6        0.28        0.55      0.28 o 
   2   1   6       88.05       81.36      0.91 o 
   3   1   6       38.56       32.24      0.63 o 
   4   1   6      104.78      108.33      1.76 o 
   5   1   6        1.28        2.02      0.47 o 
   6   1   6       13.95       15.93      1.09 o 
   7   1   6      564.53      529.30      7.91 o 
   8   1   6      136.14      133.44      9.91 o 
   9   1   6        2.90        0.64      1.67 o 
  -6   2   6        3.99        3.55      1.08 o 
  -5   2   6       14.23       15.54      1.19 o 
  -4   2   6      335.96      333.91      4.95 o 
  -3   2   6      427.60      418.54      7.02 o 
  -2   2   6      236.61      222.07      2.83 o 
  -1   2   6       16.30       22.05      0.52 o 
   0   2   6        0.46        4.80      1.75 o 
   1   2   6     2608.73     2655.93     21.01 o 
   2   2   6       27.66       29.14      0.50 o 
   3   2   6      113.94      122.21      1.98 o 
   4   2   6       31.50       23.55      0.83 o 
   5   2   6       68.58       68.89      3.30 o 
   6   2   6      191.69      189.70      2.20 o 
   7   2   6      133.02      150.01      2.54 o 
   8   2   6       82.45       91.06      2.91 o 
   9   2   6       40.32       34.10      2.08 o 
  -6   3   6       23.71       20.99      1.49 o 
  -5   3   6      474.36      508.17      3.66 o 
  -4   3   6      155.53      144.91      3.56 o 
  -3   3   6       12.07        9.71      1.32 o 
  -2   3   6       12.53       12.07      1.70 o 
  -1   3   6       10.89       11.19      0.75 o 
   0   3   6       25.34       24.86      0.58 o 
   1   3   6      286.14      304.99      1.81 o 
   2   3   6       92.78       99.75      1.59 o 
   3   3   6      225.53      191.45      2.55 o 
   4   3   6      410.65      435.34      6.32 o 
   5   3   6       67.41       78.26      2.66 o 
   6   3   6       13.06       15.29      1.10 o 
   7   3   6      411.42      361.26      4.07 o 
   8   3   6       56.27       51.08      3.34 o 
   9   3   6       77.56       90.26      3.15 o 
  -5   4   6      181.46      211.70     17.41 o 
  -4   4   6       89.38      104.97      6.28 o 
  -3   4   6       92.25      108.84      1.83 o 
  -2   4   6     1534.30     1613.65     38.36 o 
  -1   4   6       29.96       27.29      1.75 o 
   0   4   6       87.51       97.04      2.17 o 
   1   4   6      773.45      748.29     14.19 o 
   2   4   6       32.83       44.91      1.58 o 
   3   4   6      961.06     1007.18     19.83 o 
   4   4   6      146.71      151.39      1.91 o 
   5   4   6       74.53       84.12      1.66 o 
   6   4   6      170.58      165.17      2.48 o 
   7   4   6       38.22       40.68      1.88 o 
   8   4   6       62.57       71.61      2.24 o 
   9   4   6        1.13        1.87      1.96 o 
  -5   5   6       40.19       41.97      3.96 o 
  -4   5   6       18.08       18.06      2.40 o 
  -3   5   6      163.33      195.50     14.40 o 
  -2   5   6        5.48        8.57      1.80 o 
  -1   5   6       43.15       56.13      3.31 o 
   0   5   6        0.36        1.85      1.28 o 
   1   5   6      174.87      216.12      8.06 o 
   2   5   6      233.70      257.94      2.06 o 
   3   5   6        4.81        4.11      0.44 o 
   4   5   6     1267.77     1283.42     40.31 o 
   5   5   6      117.19      112.70      1.92 o 
   6   5   6      225.23      234.91     14.43 o 
   7   5   6       24.57       23.97      1.48 o 
   8   5   6       78.72       88.59      2.04 o 
   9   5   6       34.24       43.14      5.24 o 
  -4   6   6       51.69       62.22      1.97 o 
  -3   6   6      115.23      146.21      6.70 o 
  -2   6   6        0.01       -0.56      1.12 o 
  -1   6   6       90.09       95.13      2.71 o 
   0   6   6      611.49      730.21      6.20 o 
   1   6   6        6.94        6.96      0.87 o 
   2   6   6       90.60       84.68      2.00 o 
   3   6   6      523.00      465.04      3.69 o 
   4   6   6      285.08      274.01      3.96 o 
   5   6   6        0.36        0.79      0.76 o 
   6   6   6        1.08        1.72      0.88 o 
   7   6   6       25.09       32.24      2.27 o 
   8   6   6       71.07       66.46      1.88 o 
  -3   7   6        0.36        1.26      2.09 o 
  -2   7   6      127.96      159.26      3.85 o 
  -1   7   6       67.92       88.38      3.03 o 
   0   7   6      124.76      154.78      3.62 o 
   1   7   6        0.69        0.16      1.64 o 
   2   7   6       13.17       16.35      2.85 o 
   3   7   6      127.09      142.23      1.97 o 
   4   7   6      119.18      126.23      1.79 o 
   5   7   6       81.48       77.58      1.50 o 
   6   7   6       73.54       88.49      2.27 o 
   7   7   6       70.45       72.17      1.82 o 
   8   7   6       42.80       41.96      1.56 o 
  -2   8   6       12.13        9.15      2.23 o 
  -1   8   6      265.16      301.06      5.27 o 
   0   8   6       43.82       38.05      2.67 o 
   1   8   6      153.12      178.63      4.19 o 
   2   8   6       75.14       79.75      2.12 o 
   3   8   6        3.88        0.43      1.15 o 
   4   8   6      130.31      146.45      2.25 o 
   5   8   6       73.37       77.02      3.75 o 
   6   8   6        1.63        1.73      1.06 o 
   7   8   6        1.75        1.97      1.08 o 
   0   9   6        0.64        1.68      1.64 o 
   1   9   6       16.75       18.94      1.96 o 
   2   9   6       76.74       61.80      2.84 o 
   3   9   6        4.07        6.34      1.43 o 
   4   9   6        0.01        1.08      1.62 o 
   5   9   6      107.66      108.94      2.19 o 
  -3  -7   7        0.65       -3.13      3.13 o 
  -2  -7   7        0.03        0.85      1.89 o 
  -1  -7   7       66.90       77.48      3.51 o 
   0  -7   7       59.12       51.14      2.68 o 
   1  -7   7       19.73       24.75      2.46 o 
   2  -7   7        0.21       -0.48      2.08 o 
   3  -7   7       18.21       22.46      2.85 o 
  -4  -6   7        2.55        1.70      1.77 o 
  -3  -6   7        3.90        5.81      1.82 o 
  -2  -6   7        6.50        4.43      1.78 o 
  -1  -6   7       10.17        9.48      1.37 o 
   0  -6   7       18.27       18.66      2.56 o 
   1  -6   7       25.70       18.93      2.16 o 
   2  -6   7        6.50        6.98      2.05 o 
   3  -6   7        3.77        1.84      2.21 o 
   4  -6   7       21.12       18.46      2.37 o 
   5  -6   7       30.46       37.44      4.00 o 
  -5  -5   7      130.65      140.77      5.24 o 
  -4  -5   7       18.87       23.24      2.05 o 
  -3  -5   7       28.92       32.63      2.03 o 
  -2  -5   7       88.28       87.77      2.72 o 
  -1  -5   7        2.53        0.69      1.12 o 
   0  -5   7        7.15        4.21      1.28 o 
   1  -5   7      367.80      379.69      4.95 o 
   2  -5   7        5.31        4.76      1.89 o 
   3  -5   7      120.96      135.39      3.49 o 
   4  -5   7       39.42       33.22      2.64 o 
   5  -5   7        9.94        7.98      1.32 o 
   6  -5   7       29.02       27.60      2.36 o 
  -6  -4   7      113.98      117.65      3.52 o 
  -5  -4   7       79.28       72.50      2.29 o 
  -4  -4   7        0.67        0.62      1.57 o 
  -3  -4   7       40.42       36.68      3.06 o 
  -2  -4   7       94.66       97.42      1.98 o 
  -1  -4   7      401.06      396.59      5.09 o 
   0  -4   7      103.36       86.49      3.21 o 
   1  -4   7     1243.37     1304.59      8.25 o 
   2  -4   7        2.89        0.49      1.58 o 
   3  -4   7       99.01       94.12      2.70 o 
   4  -4   7       75.95       74.67      3.17 o 
   5  -4   7        6.40        7.06      1.26 o 
   6  -4   7       36.37       36.24      3.43 o 
   7  -4   7       12.93       14.03      1.99 o 
  -6  -3   7       56.92       63.05      2.66 o 
  -5  -3   7      130.32      148.79      4.33 o 
  -4  -3   7       30.40       23.94      2.64 o 
  -3  -3   7       89.06       87.23      3.54 o 
  -2  -3   7       96.74      111.13      9.25 o 
  -1  -3   7      322.37      312.28      3.99 o 
   0  -3   7      263.83      265.48      2.79 o 
   1  -3   7       24.02       21.98      1.80 o 
   2  -3   7      200.55      209.31      3.32 o 
   3  -3   7        1.82        0.82      1.01 o 
   4  -3   7      406.44      471.25      3.94 o 
   5  -3   7       38.49       34.58      2.45 o 
   6  -3   7        0.00       -0.67      1.07 o 
   7  -3   7       36.75       31.33      2.31 o 
   8  -3   7       38.17       34.08      7.62 o 
  -6  -2   7        3.85        0.58      1.66 o 
  -5  -2   7        7.54        5.75      1.11 o 
  -4  -2   7       22.08       26.92      1.39 o 
  -3  -2   7      882.76      903.26      6.25 o 
  -2  -2   7       96.98       90.02      2.00 o 
  -1  -2   7        7.14        4.61      1.72 o 
   0  -2   7      923.32      899.35      8.67 o 
   1  -2   7      110.14      111.76      1.71 o 
   2  -2   7      326.53      337.27      2.90 o 
   3  -2   7      557.61      537.01     11.73 o 
   4  -2   7       59.90       65.81      2.22 o 
   5  -2   7       28.03       26.88      1.19 o 
   6  -2   7        0.32        2.30      1.04 o 
   7  -2   7        2.40        1.56      1.37 o 
   8  -2   7       48.90       47.87      5.64 o 
  -6  -1   7       16.24       16.83      1.61 o 
  -5  -1   7       87.59       78.91      6.25 o 
  -4  -1   7       17.48       16.77      1.19 o 
  -3  -1   7      261.17      281.12      2.20 o 
  -2  -1   7      333.60      339.23      2.33 o 
  -1  -1   7        0.11       -0.11      0.97 o 
   0  -1   7        9.76       10.70      0.78 o 
   1  -1   7      379.92      335.82      2.88 o 
   2  -1   7       14.72       20.26      0.87 o 
   3  -1   7       82.23       90.89      1.59 o 
   4  -1   7      120.31      140.80      1.64 o 
   5  -1   7      132.15      138.41      3.91 o 
   6  -1   7      259.23      252.60      5.09 o 
   7  -1   7       31.26       30.13      1.93 o 
   8  -1   7       51.45       50.55      6.75 o 
   9  -1   7      182.71      155.11     18.41 o 
  -6   0   7       89.34       79.93      1.64 o 
  -5   0   7       18.31       16.26      0.98 o 
  -4   0   7       62.09       62.29      1.44 o 
  -3   0   7       79.94       86.24      1.66 o 
  -2   0   7      415.87      386.63      2.94 o 
  -1   0   7       49.00       37.25      0.90 o 
   0   0   7      685.86      688.47      6.12 o 
   1   0   7      135.05      143.42      1.36 o 
   2   0   7      280.22      312.16      2.27 o 
   3   0   7      486.54      484.41      6.03 o 
   4   0   7       14.63       13.71      0.95 o 
   5   0   7       68.97       75.02      1.37 o 
   6   0   7        4.35        3.67      0.95 o 
   7   0   7      154.04      159.71      2.85 o 
   8   0   7       20.28       26.25      5.58 o 
   9   0   7        1.71        0.57      1.81 o 
  -6   1   7        0.07        0.08      1.27 o 
  -5   1   7       11.68        8.57      0.99 o 
  -4   1   7      177.22      176.88      2.95 o 
  -3   1   7       70.17       71.96      3.22 o 
  -2   1   7      746.04      715.08     20.85 o 
  -1   1   7      521.53      498.25      2.34 o 
   0   1   7        4.38        8.35      1.02 o 
   1   1   7       86.53      107.36      1.03 o 
   2   1   7       97.92      126.61      1.45 o 
   3   1   7       35.48       26.64      0.65 o 
   4   1   7       44.99       35.33      0.88 o 
   5   1   7      286.35      285.13      3.66 o 
   6   1   7      257.42      241.21      2.97 o 
   7   1   7        0.97        1.31      1.18 o 
   8   1   7        1.42        2.54      1.22 o 
   9   1   7        0.65       -1.70      1.70 o 
  -6   2   7       14.11       13.64      1.24 o 
  -5   2   7        8.34        8.54      1.17 o 
  -4   2   7      182.10      175.96      2.21 o 
  -3   2   7      110.03      111.72      2.23 o 
  -2   2   7       66.15       65.25      1.45 o 
  -1   2   7     1461.75     1416.71      9.64 o 
   0   2   7       62.37       47.13      1.01 o 
   1   2   7      283.39      330.99      5.53 o 
   2   2   7      200.80      189.75      2.27 o 
   3   2   7        9.42        9.04      0.95 o 
   4   2   7      374.08      370.05      4.96 o 
   5   2   7      176.27      174.57      3.73 o 
   6   2   7      105.90       96.96      5.13 o 
   7   2   7      109.56       90.66      2.09 o 
   8   2   7        0.05        0.06      1.07 o 
   9   2   7        5.99        4.97      1.70 o 
  -5   3   7      263.01      281.17      2.88 o 
  -4   3   7        2.85        2.67      1.22 o 
  -3   3   7      413.76      452.41      3.23 o 
  -2   3   7      736.73      779.39      8.06 o 
  -1   3   7      251.05      241.16      3.99 o 
   0   3   7      380.39      376.44      2.00 o 
   1   3   7      176.61      219.84      1.79 o 
   2   3   7     1688.30     1725.71     27.35 o 
   3   3   7      198.43      201.57      2.37 o 
   4   3   7        1.27        1.27      0.40 o 
   5   3   7       74.48       71.31      1.79 o 
   6   3   7       74.82       81.36      2.01 o 
   7   3   7      491.73      500.11      4.85 o 
   8   3   7        9.84       11.07      2.65 o 
   9   3   7        2.81        5.11      1.67 o 
  -5   4   7       31.85       38.36      1.99 o 
  -4   4   7       85.86       93.10      3.95 o 
  -3   4   7      135.10      138.90      5.11 o 
  -2   4   7      252.60      251.98      9.05 o 
  -1   4   7       72.65       70.29      3.20 o 
   0   4   7      427.69      443.73     14.58 o 
   1   4   7      565.02      575.64     10.53 o 
   2   4   7       33.04       30.30      0.73 o 
   3   4   7      897.63      929.86      2.84 o 
   4   4   7       30.19       34.97      1.17 o 
   5   4   7       13.56       11.30      1.04 o 
   6   4   7      770.55      792.44      4.97 o 
   7   4   7       90.72       90.67      2.26 o 
   8   4   7       17.19       11.12      1.45 o 
   9   4   7       30.54       23.93      1.94 o 
  -4   5   7       46.16       52.14      3.01 o 
  -3   5   7        4.80        4.65      1.16 o 
  -2   5   7       94.35      120.48     10.20 o 
  -1   5   7        6.72        8.58      1.62 o 
   0   5   7      108.97      121.85      3.33 o 
   1   5   7      105.72      106.93      9.02 o 
   2   5   7       24.32       21.41      1.25 o 
   3   5   7       16.16       13.95      0.96 o 
   4   5   7      423.04      432.61     27.45 o 
   5   5   7      150.30      150.53      2.15 o 
   6   5   7        1.83        0.35      1.01 o 
   7   5   7       57.01       58.68      1.79 o 
   8   5   7       49.19       44.46      4.77 o 
   9   5   7       97.26      113.67      3.38 o 
  -4   6   7        1.76        1.82      1.28 o 
  -3   6   7       64.33       81.16      1.96 o 
  -2   6   7       14.13       13.37      1.95 o 
  -1   6   7       22.84       30.41      1.98 o 
   0   6   7       25.50       35.92      2.01 o 
   1   6   7        8.41        6.63      1.42 o 
   2   6   7      386.76      486.68     26.09 o 
   3   6   7      267.50      248.54      4.96 o 
   4   6   7       43.69       36.77      1.29 o 
   5   6   7       81.12       77.62      2.48 o 
   6   6   7       61.07       49.36      4.14 o 
   7   6   7       17.45       22.34      1.31 o 
   8   6   7       48.09       62.91      1.85 o 
  -3   7   7       11.85       11.91      2.07 o 
  -2   7   7        0.06        5.81      2.07 o 
  -1   7   7        6.94        5.38      1.88 o 
   0   7   7       14.89       16.46      2.22 o 
   1   7   7       52.56       58.44      2.63 o 
   2   7   7       52.36       49.50      2.78 o 
   3   7   7        3.30        6.41      3.05 o 
   4   7   7       11.43       14.13      1.16 o 
   5   7   7       19.12       31.26      1.47 o 
   6   7   7       29.97       33.45      1.29 o 
   7   7   7       11.85       12.79      1.18 o 
  -1   8   7      157.03      190.86      4.30 o 
   0   8   7       51.96       62.55      2.70 o 
   1   8   7        3.26        0.68      1.87 o 
   2   8   7      229.15      259.64     55.95 o 
   3   8   7        3.33        3.14      1.08 o 
   4   8   7       48.22       47.98      2.65 o 
   5   8   7      149.18      149.19      2.86 o 
   6   8   7        0.74        0.73      1.06 o 
   1   9   7       10.21       10.65      3.40 o 
   2   9   7        3.47        7.85      2.51 o 
   3   9   7        4.08        5.05      2.27 o 
   4   9   7       20.98       26.31      1.86 o 
  -1  -7   8       20.82       18.11      3.39 o 
   0  -7   8        0.31       -0.60      2.10 o 
   1  -7   8       11.87       12.76      2.36 o 
   2  -7   8        3.51       -0.70      2.23 o 
  -3  -6   8        6.64        1.70      2.32 o 
  -2  -6   8        6.21       10.31      2.90 o 
  -1  -6   8      134.02      154.38      3.85 o 
   0  -6   8       27.70       30.40      2.31 o 
   1  -6   8        4.30        2.84      2.00 o 
   2  -6   8       47.66       42.28      2.80 o 
   3  -6   8       10.13       12.88      2.81 o 
   4  -6   8       10.11       15.38      2.42 o 
  -4  -5   8        2.04       -2.12      2.55 o 
  -3  -5   8      117.81      119.23      3.38 o 
  -2  -5   8       86.88      100.20      3.02 o 
  -1  -5   8        2.76        3.46      1.20 o 
   0  -5   8       17.63       17.18      1.97 o 
   1  -5   8       79.82       75.01      2.82 o 
   2  -5   8        2.22        6.17      2.94 o 
   3  -5   8      384.86      399.97      8.71 o 
   4  -5   8        0.49        2.67      2.08 o 
   5  -5   8       24.04       18.85      2.51 o 
   6  -5   8        0.99        0.35      1.38 o 
  -5  -4   8        0.72        1.78      1.41 o 
  -4  -4   8        1.28        1.29      1.33 o 
  -3  -4   8        0.82       -1.89      2.51 o 
  -2  -4   8        0.05        0.86      1.34 o 
  -1  -4   8       13.91       15.00      1.30 o 
   0  -4   8       87.92       84.43      2.66 o 
   1  -4   8       97.64       88.43      3.39 o 
   2  -4   8       10.42       10.44      1.92 o 
   3  -4   8       82.52       81.20      3.31 o 
   4  -4   8       21.28       16.83      1.41 o 
   5  -4   8       40.23       34.63      2.57 o 
   6  -4   8       57.31       41.62      4.34 o 
   7  -4   8        0.03       -1.53      1.53 o 
  -5  -3   8       81.04       79.98      2.16 o 
  -4  -3   8       60.60       68.48      1.98 o 
  -3  -3   8       46.73       42.53      2.87 o 
  -2  -3   8       14.15        7.60      1.48 o 
  -1  -3   8      179.97      180.68      3.59 o 
   0  -3   8     1160.11     1191.05     19.44 o 
   1  -3   8        0.53       -1.21      1.63 o 
   2  -3   8       99.40       91.51      2.59 o 
   3  -3   8      142.55      121.86      4.01 o 
   4  -3   8       73.74       67.83      2.54 o 
   5  -3   8       43.57       48.82      2.09 o 
   6  -3   8       92.10      103.28      2.85 o 
   7  -3   8       46.26       45.49      2.75 o 
  -6  -2   8       51.23       55.25      2.46 o 
  -5  -2   8        0.64        1.64      1.10 o 
  -4  -2   8       27.60       27.17      1.39 o 
  -3  -2   8        3.97        4.68      1.13 o 
  -2  -2   8      116.41      110.24      2.43 o 
  -1  -2   8       69.35       58.61      1.92 o 
   0  -2   8       81.53       72.86      2.13 o 
   1  -2   8     1061.62     1026.19     25.74 o 
   2  -2   8       89.45       88.40      1.74 o 
   3  -2   8       14.98       15.69      1.02 o 
   4  -2   8      112.61      119.15      2.12 o 
   5  -2   8       34.78       34.90      1.82 o 
   6  -2   8      130.74      134.27      5.76 o 
   7  -2   8       10.55        7.36      1.23 o 
   8  -2   8       29.71       27.21      5.40 o 
  -5  -1   8       23.05       20.73      1.22 o 
  -4  -1   8      231.39      225.25      2.65 o 
  -3  -1   8      790.33      814.00      4.26 o 
  -2  -1   8      230.06      230.44      2.41 o 
  -1  -1   8      324.66      334.32      5.86 o 
   0  -1   8     1018.52     1025.27      5.75 o 
   1  -1   8       29.09       28.00      1.01 o 
   2  -1   8      436.53      424.55      5.02 o 
   3  -1   8       69.08       70.24      1.36 o 
   4  -1   8      350.99      364.81      5.32 o 
   5  -1   8       87.73       98.74      2.29 o 
   6  -1   8        2.11        2.26      1.06 o 
   7  -1   8      153.95      152.02      6.77 o 
   8  -1   8        6.27        3.44      1.86 o 
  -6   0   8       16.56       14.00      1.31 o 
  -5   0   8       29.04       24.22      1.46 o 
  -4   0   8       30.59       22.31      1.57 o 
  -3   0   8      199.81      184.21     14.14 o 
  -2   0   8        0.18       -1.13      1.13 o 
  -1   0   8       48.01       44.32      1.29 o 
   0   0   8       11.36        9.56      0.88 o 
   1   0   8      101.22      104.69      1.48 o 
   2   0   8      723.13      787.15      5.68 o 
   3   0   8      310.63      302.23      5.22 o 
   4   0   8      251.30      247.08      3.25 o 
   5   0   8      167.48      159.85      2.91 o 
   6   0   8        8.61        7.48      1.00 o 
   7   0   8      121.23      139.77      3.66 o 
   8   0   8      114.58      115.56      2.70 o 
   9   0   8        9.48        6.26      2.72 o 
  -5   1   8        8.71        7.31      1.18 o 
  -4   1   8      232.20      233.51      2.52 o 
  -3   1   8       12.26        9.99      3.30 o 
  -2   1   8      348.90      329.80      2.78 o 
  -1   1   8       50.21       41.52      1.25 o 
   0   1   8      131.78      107.10      1.11 o 
   1   1   8     1086.77     1116.75      8.44 o 
   2   1   8      264.03      255.37      2.72 o 
   3   1   8        4.74        3.37      0.83 o 
   4   1   8        3.12        1.71      0.80 o 
   5   1   8       35.49       30.32      1.18 o 
   6   1   8       11.98       18.01      3.67 o 
   7   1   8       17.78       21.92      1.60 o 
   8   1   8       59.91       49.47      1.82 o 
   9   1   8       13.63       23.12      2.10 o 
  -5   2   8        2.92        4.11      1.13 o 
  -4   2   8        0.20       -0.22      0.85 o 
  -3   2   8      355.87      336.68      3.22 o 
  -2   2   8      221.46      212.85      2.26 o 
  -1   2   8       20.03       14.21      0.87 o 
   0   2   8      485.85      491.04      4.31 o 
   1   2   8      672.38      668.90      3.55 o 
   2   2   8      223.96      225.53      2.27 o 
   3   2   8        1.98        3.85      0.60 o 
   4   2   8     1760.22     1874.77     22.10 o 
   5   2   8      104.85       89.96      1.56 o 
   6   2   8        1.14        1.12      1.30 o 
   7   2   8      151.45      167.10      2.99 o 
   8   2   8       14.59        9.47      1.25 o 
   9   2   8       57.73       50.35      1.82 o 
  -5   3   8        6.53        6.69      3.15 o 
  -4   3   8        0.01        0.40      1.02 o 
  -3   3   8        2.85        2.52      0.85 o 
  -2   3   8      751.97      804.01      5.24 o 
  -1   3   8      375.25      389.37      2.97 o 
   0   3   8       87.77       83.59      2.27 o 
   1   3   8       24.92       22.59      0.75 o 
   2   3   8       23.85       32.17      0.89 o 
   3   3   8      451.73      497.75      2.93 o 
   4   3   8       53.88       57.68      2.17 o 
   5   3   8        4.46        3.99      1.18 o 
   6   3   8       19.47       17.07      1.77 o 
   7   3   8       41.04       41.93      2.79 o 
   8   3   8       21.25       19.63      1.80 o 
   9   3   8       10.25       10.01      3.02 o 
  -4   4   8        9.26        8.25      1.26 o 
  -3   4   8       79.90       80.27      3.59 o 
  -2   4   8        4.56        3.91      0.91 o 
  -1   4   8      477.39      519.18      3.58 o 
   0   4   8      446.57      419.02     13.50 o 
   1   4   8      418.23      398.30      3.63 o 
   2   4   8       25.22       27.23      1.10 o 
   3   4   8      156.79      153.86      1.71 o 
   4   4   8      997.38      995.11     11.04 o 
   5   4   8       10.55       11.28      0.86 o 
   6   4   8      291.29      329.19      3.86 o 
   7   4   8       78.42       76.67      2.84 o 
   8   4   8       20.44       24.70      1.92 o 
   9   4   8       83.10       88.61      3.33 o 
  -4   5   8        0.00        1.72      1.24 o 
  -3   5   8       32.05       26.14      1.50 o 
  -2   5   8        9.07       10.39      1.12 o 
  -1   5   8       41.41       56.11      1.56 o 
   0   5   8      130.03      124.97      5.36 o 
   1   5   8       46.25       40.00      1.24 o 
   2   5   8        4.21        2.21      0.70 o 
   3   5   8       23.96       22.35      1.56 o 
   4   5   8       19.15       20.01      2.43 o 
   5   5   8       25.74       28.03      1.22 o 
   6   5   8        0.29        1.30      1.02 o 
   7   5   8       28.27       28.90      2.52 o 
   8   5   8        3.63        1.89      1.36 o 
  -3   6   8       39.58       39.89      1.64 o 
  -2   6   8       21.54       27.66      2.11 o 
  -1   6   8       33.75       43.80      3.69 o 
   0   6   8      198.75      228.11      3.78 o 
   1   6   8      321.54      380.10      8.01 o 
   2   6   8        4.74        2.77      0.97 o 
   3   6   8      117.32      112.72      7.43 o 
   4   6   8        3.73        6.49      2.01 o 
   5   6   8       76.35       66.45      3.43 o 
   6   6   8      134.73      136.83      7.83 o 
   7   6   8        1.35        0.66      1.51 o 
   8   6   8       54.08       51.95      2.98 o 
  -2   7   8       14.05       17.43      2.06 o 
  -1   7   8       79.17       99.75      3.00 o 
   0   7   8        7.73        4.16      1.72 o 
   1   7   8       81.56       92.86      2.93 o 
   2   7   8      119.02      185.23      5.71 o 
   3   7   8       31.99       39.45      3.21 o 
   4   7   8       35.55       25.35      2.41 o 
   5   7   8       43.16       46.83      2.26 o 
   6   7   8       62.47       69.29      2.25 o 
   7   7   8        0.04        0.09      0.86 o 
   0   8   8        0.09        1.69      1.67 o 
   1   8   8       10.01       11.30      1.69 o 
   2   8   8      231.41      287.87     47.31 o 
   3   8   8        6.45        6.23      1.05 o 
   4   8   8       10.50       12.36      1.21 o 
   5   8   8       52.35       54.36      4.67 o 
   6   8   8        1.55        2.02      0.89 o 
  -2  -6   9       39.54       45.65      2.68 o 
  -1  -6   9       13.58       12.82      3.19 o 
   0  -6   9        0.04        3.18      2.11 o 
   1  -6   9       54.96       49.24      6.42 o 
   2  -6   9       16.09       20.15      2.61 o 
   3  -6   9      143.28      153.42      6.49 o 
  -2  -5   9       64.10       73.17      2.80 o 
  -1  -5   9      128.43      143.71      3.54 o 
   0  -5   9        3.31        3.13      1.72 o 
   1  -5   9       64.00       51.82      4.20 o 
   2  -5   9       19.07       16.92      2.57 o 
   3  -5   9        6.94        7.75      2.12 o 
   4  -5   9        1.54        0.67      2.91 o 
   5  -5   9       20.03       16.51      2.58 o 
  -4  -4   9        1.57        0.52      1.50 o 
  -3  -4   9        1.97       -2.18      2.63 o 
  -2  -4   9        0.07        0.55      2.49 o 
  -1  -4   9        4.33        6.50      1.53 o 
   0  -4   9       34.94       34.54      2.05 o 
   1  -4   9       18.74       17.37      1.90 o 
   2  -4   9       20.22       17.12      2.46 o 
   3  -4   9       42.93       42.00      2.53 o 
   4  -4   9      146.92      149.23      3.69 o 
   5  -4   9        1.79        0.96      1.37 o 
   6  -4   9       12.79        7.46      1.33 o 
  -4  -3   9        8.58       12.08      1.37 o 
  -3  -3   9       82.26       72.53      2.61 o 
  -2  -3   9      348.94      372.97     11.42 o 
  -1  -3   9        2.77       -0.22      1.46 o 
   0  -3   9      401.96      383.56      4.56 o 
   1  -3   9       86.40       80.54      4.84 o 
   2  -3   9       23.34       24.70      2.69 o 
   3  -3   9      315.00      310.89     13.34 o 
   4  -3   9      116.52      123.29      2.49 o 
   5  -3   9        1.85        0.16      1.29 o 
   6  -3   9        0.02       -0.70      1.16 o 
   7  -3   9        0.93       -0.12      1.60 o 
  -5  -2   9       19.78       19.30      3.41 o 
  -4  -2   9      110.48      113.91      2.50 o 
  -3  -2   9        0.45        0.92      0.90 o 
  -2  -2   9       21.72       23.06      3.16 o 
  -1  -2   9      283.54      289.19      3.77 o 
   0  -2   9      204.76      206.30      3.31 o 
   1  -2   9      308.40      320.57      5.38 o 
   2  -2   9      373.44      360.13      7.62 o 
   3  -2   9      138.84      152.23      3.10 o 
   4  -2   9        6.14        4.43      1.17 o 
   5  -2   9       51.56       49.67      1.96 o 
   6  -2   9      623.81      678.31      6.47 o 
   7  -2   9       32.45       32.15      2.29 o 
   8  -2   9        5.29        6.15      2.82 o 
  -5  -1   9        9.50        8.68      1.76 o 
  -4  -1   9       85.31       72.96      2.94 o 
  -3  -1   9       64.71       64.12      1.82 o 
  -2  -1   9      289.06      267.20      3.16 o 
  -1  -1   9      671.91      658.81      4.88 o 
   0  -1   9       25.79       24.74      1.49 o 
   1  -1   9      172.68      183.09      3.07 o 
   2  -1   9      177.05      174.03      2.27 o 
   3  -1   9        9.85        9.57      0.90 o 
   4  -1   9      153.90      154.53      3.77 o 
   5  -1   9      126.20      124.14      4.01 o 
   6  -1   9       82.85       83.36      3.27 o 
   7  -1   9      146.84      155.64      7.85 o 
   8  -1   9       20.82       15.93      3.09 o 
  -5   0   9       78.80       72.50      4.02 o 
  -4   0   9        6.08        5.68      0.96 o 
  -3   0   9       28.81       24.58      2.65 o 
  -2   0   9       24.23       24.53      1.72 o 
  -1   0   9       26.26       20.30      1.25 o 
   0   0   9        4.64        4.02      0.81 o 
   1   0   9       53.73       55.43      1.48 o 
   2   0   9      244.68      241.22      2.71 o 
   3   0   9       39.03       34.86      1.06 o 
   4   0   9        9.82       10.07      1.12 o 
   5   0   9      162.19      177.28      2.44 o 
   6   0   9      144.34      144.20      2.70 o 
   7   0   9      163.42      144.92      5.66 o 
   8   0   9       25.05       32.03      2.68 o 
  -5   1   9       45.89       38.85      1.55 o 
  -4   1   9       54.57       50.04      1.44 o 
  -3   1   9       61.32       61.68      1.66 o 
  -2   1   9       32.95       22.98      1.01 o 
  -1   1   9        1.16       -0.25      0.76 o 
   0   1   9       54.05       50.04      1.21 o 
   1   1   9      333.79      348.21      3.61 o 
   2   1   9      130.91      126.22      2.33 o 
   3   1   9       36.64       41.25      1.32 o 
   4   1   9       94.95      104.54      1.82 o 
   5   1   9        1.73        0.58      0.93 o 
   6   1   9      115.26      117.73      6.48 o 
   7   1   9       27.27       24.23      3.98 o 
   8   1   9       78.80       92.40      4.97 o 
   9   1   9       20.70       14.73      3.13 o 
  -5   2   9       45.82       46.00      1.55 o 
  -4   2   9        5.22        3.14      0.88 o 
  -3   2   9        2.28        3.61      0.96 o 
  -2   2   9        1.94        0.84      0.87 o 
  -1   2   9       12.85        9.95      0.80 o 
   0   2   9        0.72       -0.02      1.82 o 
   1   2   9      467.28      482.25      4.95 o 
   2   2   9      208.83      222.84      2.12 o 
   3   2   9      501.04      529.18      6.93 o 
   4   2   9      108.71      119.50      3.07 o 
   5   2   9       45.83       42.30      1.37 o 
   6   2   9       58.44       58.96      2.08 o 
   7   2   9      372.93      386.22     18.78 o 
   8   2   9       29.89       29.10      1.97 o 
   9   2   9        6.29        7.51      1.61 o 
  -4   3   9       55.97       60.93      1.63 o 
  -3   3   9       14.72       12.73      1.29 o 
  -2   3   9      226.53      227.62      2.32 o 
  -1   3   9      174.36      180.76      2.17 o 
   0   3   9        3.65        4.53      0.82 o 
   1   3   9     1025.13     1086.04      7.75 o 
   2   3   9      154.57      160.78      1.50 o 
   3   3   9      338.78      320.77      2.52 o 
   4   3   9       11.71       11.28      0.99 o 
   5   3   9        6.60        4.82      2.82 o 
   6   3   9      201.21      206.83     10.43 o 
   7   3   9       45.01       37.47      2.09 o 
   8   3   9       19.82       19.11      1.80 o 
   9   3   9        7.45        6.35      1.81 o 
  -4   4   9        3.52        2.80      1.20 o 
  -3   4   9       39.40       40.16      1.22 o 
  -2   4   9        8.18        7.41      1.60 o 
  -1   4   9       30.72       23.52      1.03 o 
   0   4   9       13.05       12.85      1.05 o 
   1   4   9      270.72      263.93      3.62 o 
   2   4   9       44.60       36.86      0.84 o 
   3   4   9       80.07       78.94      1.48 o 
   4   4   9     1299.26     1398.86     10.84 o 
   5   4   9        2.18        1.82      1.21 o 
   6   4   9       84.55       77.02      2.06 o 
   7   4   9       53.29       45.11      1.46 o 
   8   4   9       10.04       11.65      1.24 o 
  -3   5   9      132.93      151.83      2.36 o 
  -2   5   9        8.83       10.19      1.48 o 
  -1   5   9       54.55       49.68      1.72 o 
   0   5   9      318.49      332.45      2.99 o 
   1   5   9       36.18       32.56      1.29 o 
   2   5   9       77.04       64.94      2.52 o 
   3   5   9      400.25      401.39      9.95 o 
   4   5   9        7.12        8.60      3.30 o 
   5   5   9       28.01       31.66      1.83 o 
   6   5   9       21.57       18.47      1.33 o 
   7   5   9       23.44       27.92      1.49 o 
   8   5   9       28.98       29.15      2.67 o 
  -2   6   9        8.71       11.86      1.36 o 
  -1   6   9        0.44       -0.30      1.22 o 
   0   6   9      171.31      224.61      7.83 o 
   1   6   9       17.25       13.16      1.24 o 
   2   6   9       14.69       11.61      1.18 o 
   3   6   9      159.19      162.40      2.53 o 
   4   6   9       46.76       43.65      3.04 o 
   5   6   9      167.43      184.52      5.13 o 
   6   6   9      101.22      119.29      7.04 o 
   7   6   9       27.88       27.37      1.39 o 
   8   6   9       52.22       63.20      3.92 o 
  -1   7   9      155.52      208.40      3.83 o 
   0   7   9        3.73        4.27      1.50 o 
   1   7   9        3.36        7.36      2.61 o 
   2   7   9        7.33       11.39      1.38 o 
   3   7   9        6.90        8.34      2.20 o 
   4   7   9       51.69       59.90      3.38 o 
   5   7   9       58.28       53.87      3.43 o 
   6   7   9       30.24       32.76      3.01 o 
   7   7   9        8.85        9.74      0.96 o 
   1   8   9        5.14        5.97      1.90 o 
   2   8   9       41.34       65.42      9.09 o 
   3   8   9        6.69        8.40      1.07 o 
   4   8   9        2.25        3.52      1.18 o 
   5   8   9      156.75      186.59      7.11 o 
   0  -6  10       13.90       14.46      2.24 o 
   1  -6  10       18.60       18.89      2.42 o 
  -2  -5  10       51.91       56.01      3.86 o 
  -1  -5  10        7.60       13.05      4.09 o 
   0  -5  10       88.32       86.49      5.31 o 
   1  -5  10       98.71      115.85      3.57 o 
   2  -5  10       27.90       27.06      2.47 o 
   3  -5  10       71.83       60.42      3.10 o 
   4  -5  10        0.82        0.49      2.08 o 
  -3  -4  10       51.21       58.60      4.08 o 
  -2  -4  10        1.04       -2.45      3.07 o 
  -1  -4  10        4.78        9.68      2.70 o 
   0  -4  10      145.96      146.03      3.40 o 
   1  -4  10       74.16       63.01      4.79 o 
   2  -4  10        8.27       10.01      1.87 o 
   3  -4  10        3.56        1.65      1.88 o 
   4  -4  10       24.10       29.03      2.03 o 
   5  -4  10       22.97       21.37      1.78 o 
  -4  -3  10        5.68        9.67      1.52 o 
  -3  -3  10      280.15      302.36      6.89 o 
  -2  -3  10        5.19        2.92      1.41 o 
  -1  -3  10       13.95       10.51      1.80 o 
   0  -3  10      251.60      282.01      9.58 o 
   1  -3  10        6.56        4.83      1.61 o 
   2  -3  10      111.02      115.16      3.04 o 
   3  -3  10      202.47      221.44      3.96 o 
   4  -3  10        0.94        1.50      1.37 o 
   5  -3  10        9.65        7.85      1.46 o 
   6  -3  10       28.26       26.57      2.39 o 
  -4  -2  10        3.48        4.17      2.03 o 
  -3  -2  10       38.65       40.45      2.87 o 
  -2  -2  10        6.03        7.21      1.41 o 
  -1  -2  10        1.45        0.78      1.42 o 
   0  -2  10      106.22       89.58      2.45 o 
   1  -2  10      156.87      145.42      3.56 o 
   2  -2  10       29.24       27.92      1.62 o 
   3  -2  10       50.48       55.01      1.66 o 
   4  -2  10        1.02        0.50      1.19 o 
   5  -2  10       32.55       34.34      1.71 o 
   6  -2  10       22.46       21.72      1.98 o 
   7  -2  10        3.78        3.54      1.44 o 
  -4  -1  10        4.56        2.63      1.73 o 
  -3  -1  10       13.16       15.70      3.49 o 
  -2  -1  10      137.10      134.88      2.47 o 
  -1  -1  10      105.34       97.85      2.72 o 
   0  -1  10      237.31      231.01      2.62 o 
   1  -1  10       62.72       58.89      1.67 o 
   2  -1  10      101.30       95.54      1.94 o 
   3  -1  10      312.22      309.20      3.86 o 
   4  -1  10       11.62       13.00      1.28 o 
   5  -1  10       65.32       58.59      2.41 o 
   6  -1  10        4.06        2.98      1.37 o 
   7  -1  10        1.33        2.02      1.34 o 
   8  -1  10       28.09       35.69      2.66 o 
  -4   0  10       43.04       44.21      1.71 o 
  -3   0  10      105.50       96.64      2.00 o 
  -2   0  10       17.56       11.72      1.27 o 
  -1   0  10        4.16        5.13      1.13 o 
   0   0  10       15.26       13.90      1.01 o 
   1   0  10       82.10       74.36      1.56 o 
   2   0  10        0.21       -0.48      0.77 o 
   3   0  10       48.65       47.72      1.23 o 
   4   0  10      235.99      228.42      8.85 o 
   5   0  10      103.91      105.54      2.94 o 
   6   0  10       97.93       76.37      2.50 o 
   7   0  10       18.85       25.46      3.53 o 
   8   0  10       15.52       17.48      1.94 o 
  -4   1  10       66.87       61.54      1.45 o 
  -3   1  10        2.00        2.69      1.14 o 
  -2   1  10        0.02        0.03      0.84 o 
  -1   1  10      541.79      548.22     20.33 o 
   0   1  10        0.04        1.40      0.64 o 
   1   1  10       34.46       31.11      0.99 o 
   2   1  10       97.83       95.14      1.64 o 
   3   1  10      128.11      120.17      2.56 o 
   4   1  10       70.97       66.29      2.18 o 
   5   1  10      202.37      216.86      2.93 o 
   6   1  10       15.01       15.64      2.12 o 
   7   1  10        6.71        4.97      1.71 o 
   8   1  10        5.28        5.74      1.79 o 
  -4   2  10       21.02       17.94      1.04 o 
  -3   2  10        6.61        7.57      1.27 o 
  -2   2  10      212.90      218.15      3.05 o 
  -1   2  10       86.48       81.69      3.31 o 
   0   2  10        0.89        0.66      1.31 o 
   1   2  10       79.31       69.93      1.23 o 
   2   2  10      480.62      484.66      4.33 o 
   3   2  10      379.10      393.78      9.80 o 
   4   2  10        0.80        0.50      1.33 o 
   5   2  10      187.03      194.96      3.05 o 
   6   2  10        1.19        0.91      1.56 o 
   7   2  10      252.87      284.49      8.00 o 
   8   2  10        4.19        0.81      1.63 o 
  -3   3  10       24.97       25.81      1.36 o 
  -2   3  10       45.66       39.54      1.14 o 
  -1   3  10        1.64        1.27      0.79 o 
   0   3  10       13.67       10.29      1.07 o 
   1   3  10       40.67       29.51      1.59 o 
   2   3  10        0.84        0.32      0.61 o 
   3   3  10      309.02      330.84      2.91 o 
   4   3  10      207.82      211.09      2.57 o 
   5   3  10       22.44       17.36      1.50 o 
   6   3  10      351.78      369.82      4.18 o 
   7   3  10       58.23       60.48      2.36 o 
   8   3  10       40.47       43.68      2.20 o 
  -3   4  10        1.15        1.99      0.90 o 
  -2   4  10       41.70       39.69      1.23 o 
  -1   4  10       46.48       50.05      1.69 o 
   0   4  10      105.02      124.08      1.77 o 
   1   4  10       67.98       59.81      1.63 o 
   2   4  10       20.51       18.66      0.76 o 
   3   4  10       10.79        8.24      1.13 o 
   4   4  10      282.41      307.24      5.25 o 
   5   4  10       43.43       48.58      1.87 o 
   6   4  10       52.21       63.29      2.17 o 
   7   4  10      149.00      158.75      4.02 o 
   8   4  10       22.50       16.96      1.33 o 
  -2   5  10        0.38       -0.52      0.89 o 
  -1   5  10        6.14        4.78      1.15 o 
   0   5  10       30.50       31.13      2.39 o 
   1   5  10       97.25       86.55      1.78 o 
   2   5  10      197.90      222.36      6.23 o 
   3   5  10       97.73       97.77      2.84 o 
   4   5  10       48.66       40.09      1.94 o 
   5   5  10       42.55       45.04      2.02 o 
   6   5  10       11.71       10.48      2.55 o 
   7   5  10        9.53        9.76      1.30 o 
   8   5  10       37.16       41.80      2.03 o 
  -1   6  10        0.16       -0.63      1.88 o 
   0   6  10        0.91        1.31      0.94 o 
   1   6  10       15.25       16.11      1.21 o 
   2   6  10        4.83        4.96      0.90 o 
   3   6  10       91.32       81.64      1.98 o 
   4   6  10       26.24       20.09      2.80 o 
   5   6  10       26.72       33.50      3.07 o 
   6   6  10       37.90       45.79      3.38 o 
   7   6  10        0.00        1.42      2.31 o 
   0   7  10        0.41        0.62      1.45 o 
   1   7  10        1.58        2.14      1.12 o 
   2   7  10      114.21      131.25      2.91 o 
   3   7  10        0.93       -0.26      2.01 o 
   4   7  10        1.71        1.09      2.10 o 
   5   7  10       12.61       11.07      2.52 o 
   6   7  10       20.75       20.55      2.68 o 
   3   8  10        0.70        1.34      2.23 o 
   0  -5  11       77.92       79.49      3.12 o 
   1  -5  11       29.17       42.18      4.22 o 
   2  -5  11        6.96        9.34      2.44 o 
  -2  -4  11        1.55       -0.16      2.60 o 
  -1  -4  11       79.49       97.25      3.18 o 
   0  -4  11       20.53       22.06      2.32 o 
   1  -4  11       45.57       51.65      2.79 o 
   2  -4  11       32.27       27.04      2.45 o 
   3  -4  11        0.70        1.95      1.85 o 
   4  -4  11        0.22        0.79      2.01 o 
  -2  -3  11       58.15       58.57      2.41 o 
  -1  -3  11       30.93       30.46      2.06 o 
   0  -3  11        8.16        7.10      1.66 o 
   1  -3  11      334.14      336.90      8.51 o 
   2  -3  11        0.76        4.09      1.75 o 
   3  -3  11        4.59        4.79      1.56 o 
   4  -3  11       59.00       58.32      2.74 o 
   5  -3  11       35.51       29.50      1.86 o 
   6  -3  11       60.51       71.72      3.09 o 
  -3  -2  11       89.43       97.36      4.05 o 
  -2  -2  11        5.27        4.66      1.43 o 
  -1  -2  11       25.50       26.22      1.74 o 
   0  -2  11       65.83       74.17      2.48 o 
   1  -2  11        6.69        2.30      1.57 o 
   2  -2  11       63.72       56.40      2.86 o 
   3  -2  11        0.01       -0.86      1.35 o 
   4  -2  11       10.89       11.31      1.36 o 
   5  -2  11       20.85       16.86      1.59 o 
   6  -2  11        3.71        4.34      1.42 o 
  -3  -1  11       73.46       73.86      2.07 o 
  -2  -1  11        4.78        5.62      1.22 o 
  -1  -1  11       21.45       17.11      1.47 o 
   0  -1  11       31.26       36.05      1.44 o 
   1  -1  11       24.87       21.80      1.38 o 
   2  -1  11      194.62      209.09      3.26 o 
   3  -1  11      257.36      244.21      3.65 o 
   4  -1  11        2.54        2.32      1.21 o 
   5  -1  11      124.00      103.50      3.49 o 
   6  -1  11      108.24      116.52      2.96 o 
   7  -1  11       76.82       83.00      2.75 o 
  -3   0  11       10.46        8.31      1.12 o 
  -2   0  11       78.49       70.18      4.36 o 
  -1   0  11       53.71       50.74      1.78 o 
   0   0  11       52.17       54.94      1.45 o 
   1   0  11      282.48      299.97      8.89 o 
   2   0  11        0.34        0.61      0.90 o 
   3   0  11      122.89      132.34      3.09 o 
   4   0  11       23.42       23.71      1.45 o 
   5   0  11      111.43      116.40      2.31 o 
   6   0  11       76.06       75.71      2.14 o 
   7   0  11        0.03        0.53      1.80 o 
  -3   1  11       89.15       86.65      2.76 o 
  -2   1  11      128.74      124.10      5.54 o 
  -1   1  11       34.65       28.91      1.42 o 
   0   1  11       61.42       59.03      1.64 o 
   1   1  11      141.51      148.57      1.80 o 
   2   1  11      151.48      156.32      1.83 o 
   3   1  11      133.52      133.78      2.34 o 
   4   1  11      383.82      393.76      6.32 o 
   5   1  11       32.09       37.16      1.69 o 
   6   1  11        6.99        6.59      1.32 o 
   7   1  11      141.38      151.18     16.10 o 
   8   1  11       18.63       15.66      2.11 o 
  -3   2  11       14.24       14.77      1.02 o 
  -2   2  11      125.17      125.06      2.11 o 
  -1   2  11       29.90       25.23      2.25 o 
   0   2  11        0.37       -0.64      1.39 o 
   1   2  11        0.12        0.12      0.63 o 
   2   2  11       46.19       35.71      1.27 o 
   3   2  11        4.62        3.03      1.04 o 
   4   2  11      139.53      159.28      3.06 o 
   5   2  11        2.81        2.49      1.14 o 
   6   2  11       15.03       16.42      1.83 o 
   7   2  11       16.15       17.44      2.23 o 
   8   2  11        0.36        0.03      1.81 o 
  -3   3  11        1.53        0.79      0.88 o 
  -2   3  11       33.54       28.43      1.37 o 
  -1   3  11       42.56       41.28      3.14 o 
   0   3  11       98.14       82.06      1.88 o 
   1   3  11       21.64       19.51      1.02 o 
   2   3  11       26.67       27.45      0.93 o 
   3   3  11        5.55        2.63      1.06 o 
   4   3  11      284.77      290.65      5.39 o 
   5   3  11        0.07       -0.98      0.98 o 
   6   3  11      122.85      135.07      2.87 o 
   7   3  11       20.54       13.88      1.99 o 
   8   3  11        0.05        0.71      1.78 o 
  -2   4  11       26.33       31.64      1.48 o 
  -1   4  11       24.74       28.24      1.42 o 
   0   4  11       17.18       13.18      1.06 o 
   1   4  11       13.08        9.91      0.95 o 
   2   4  11        0.00        1.65      1.09 o 
   3   4  11       72.73       74.42      2.63 o 
   4   4  11       44.03       44.17      1.32 o 
   5   4  11       14.04       14.76      1.60 o 
   6   4  11        0.04        2.13      1.71 o 
   7   4  11       21.03       20.54      1.82 o 
  -1   5  11       16.37       15.55      3.10 o 
   0   5  11       99.75      103.36      2.04 o 
   1   5  11      137.82      155.23      5.82 o 
   2   5  11        5.36        5.06      0.97 o 
   3   5  11       73.52       65.39      1.41 o 
   4   5  11        1.30        3.01      1.21 o 
   5   5  11      103.52      107.59      5.52 o 
   6   5  11      133.70      148.44      3.59 o 
   7   5  11        3.93        4.36      1.67 o 
   0   6  11        0.56        1.82      0.86 o 
   1   6  11        5.21        4.27      0.90 o 
   2   6  11        4.45        6.82      1.07 o 
   3   6  11       15.98       13.49      1.53 o 
   4   6  11       13.91        7.08      2.24 o 
   5   6  11        5.24        3.62      2.35 o 
   6   6  11      106.59      116.82      5.06 o 
   2   7  11      102.83      115.58      9.78 o 
   3   7  11        1.23        0.09      2.40 o 
   4   7  11        3.56        0.99      2.66 o 
   5   7  11       36.07       34.19      3.41 o 
   1  -4  12       30.58       40.28      2.68 o 
   2  -4  12        5.43        6.95      2.51 o 
  -1  -3  12       24.85       23.55      2.05 o 
   0  -3  12       22.46       25.41      2.84 o 
   1  -3  12       59.34       60.16      2.76 o 
   2  -3  12        8.86       13.17      2.01 o 
   3  -3  12       65.07       69.25      4.19 o 
   4  -3  12        0.06        1.12      1.66 o 
  -2  -2  12        3.42        1.45      1.45 o 
  -1  -2  12       62.69       59.77      2.28 o 
   0  -2  12       15.36       14.55      1.78 o 
   1  -2  12        1.82       -0.71      1.27 o 
   2  -2  12        2.19        1.09      1.38 o 
   3  -2  12        3.06        1.62      1.28 o 
   4  -2  12       12.42        7.98      1.92 o 
   5  -2  12       32.66       32.52      2.28 o 
  -2  -1  12       64.18       67.69      2.13 o 
  -1  -1  12       58.62       54.06      2.02 o 
   0  -1  12        0.00        0.09      1.04 o 
   1  -1  12        8.77        5.72      1.18 o 
   2  -1  12       46.28       51.12      1.75 o 
   3  -1  12        3.13        3.08      1.23 o 
   4  -1  12        6.08        4.17      1.29 o 
   5  -1  12      119.89      150.56      4.38 o 
   6  -1  12       82.81       80.89      3.02 o 
  -2   0  12       17.68       15.09      1.42 o 
  -1   0  12        1.94        3.35      1.23 o 
   0   0  12       45.98       50.38      1.87 o 
   1   0  12       92.34       92.70      2.54 o 
   2   0  12       33.49       37.43      1.46 o 
   3   0  12       14.60       14.72      1.25 o 
   4   0  12       14.31       15.57      1.77 o 
   5   0  12        4.80        4.81      1.43 o 
   6   0  12        7.53        7.07      1.45 o 
   7   0  12       51.12       55.99      2.75 o 
  -2   1  12        4.96        9.51      1.26 o 
  -1   1  12        5.36        5.55      1.15 o 
   0   1  12        4.23        3.68      1.07 o 
   1   1  12        0.78        1.32      0.86 o 
   2   1  12      135.32      133.79      2.18 o 
   3   1  12       46.34       45.12      1.54 o 
   4   1  12       70.67       71.79      1.95 o 
   5   1  12      174.57      177.79      3.90 o 
   6   1  12       60.98       56.33      2.66 o 
   7   1  12       72.75       88.12      7.90 o 
  -2   2  12       28.78       28.36      1.48 o 
  -1   2  12        0.14       -0.33      1.10 o 
   0   2  12        0.49       -0.83      1.54 o 
   1   2  12       37.42       40.28      2.18 o 
   2   2  12       26.85       23.03      0.94 o 
   3   2  12       20.95       21.90      1.24 o 
   4   2  12       58.44       66.08      2.20 o 
   5   2  12       66.37       67.47      3.85 o 
   6   2  12       10.46        8.84      1.80 o 
   7   2  12        5.28        0.90      2.00 o 
  -2   3  12        4.45        4.70      1.14 o 
  -1   3  12       32.03       29.50      1.39 o 
   0   3  12       78.99       90.61      2.96 o 
   1   3  12       29.95       23.20      1.14 o 
   2   3  12       31.46       30.87      1.41 o 
   3   3  12        3.17        4.64      0.96 o 
   4   3  12      262.78      273.31      9.04 o 
   5   3  12       60.01       60.30      2.17 o 
   6   3  12        0.52        1.17      1.40 o 
   7   3  12       32.09       29.05      2.13 o 
  -1   4  12        0.18       -1.07      1.12 o 
   0   4  12       63.23       74.53      1.60 o 
   1   4  12        3.81        1.68      0.91 o 
   2   4  12       36.84       35.47      1.23 o 
   3   4  12      127.37      139.41      2.85 o 
   4   4  12        0.74        1.35      0.92 o 
   5   4  12       10.60       16.19      5.69 o 
   6   4  12       20.47       18.96      1.80 o 
   7   4  12        5.42        7.62      3.78 o 
   0   5  12        8.15        4.47      1.11 o 
   1   5  12        4.43        3.99      0.98 o 
   2   5  12        0.82        0.38      0.90 o 
   3   5  12       68.77       73.16      1.48 o 
   4   5  12        0.84       -0.90      1.11 o 
   5   5  12       56.88       56.72      4.53 o 
   6   5  12       13.54       16.40      1.72 o 
   1   6  12       15.36       16.81      1.44 o 
   2   6  12       42.56       51.66      1.89 o 
   3   6  12        2.68        0.79      1.10 o 
   4   6  12       15.54       14.45      2.99 o 
   5   6  12       19.13       26.33      3.14 o 
   0  -2  13        2.84        0.66      1.33 o 
   1  -2  13       35.89       31.12      1.73 o 
   2  -2  13       16.62       16.52      1.57 o 
   3  -2  13        0.33        0.80      1.35 o 
   4  -2  13       10.34        8.96      1.90 o 
   0  -1  13        8.89        9.71      1.71 o 
   1  -1  13       21.76       19.48      1.40 o 
   2  -1  13        9.88       10.96      1.38 o 
   3  -1  13        0.08        0.95      1.21 o 
   4  -1  13       51.90       55.10      2.65 o 
   5  -1  13        2.26        3.51      1.47 o 
  -1   0  13       93.34      105.90      5.05 o 
   0   0  13        4.30        5.50      1.43 o 
   1   0  13        0.04        1.21      1.01 o 
   2   0  13       40.47       44.04      1.64 o 
   3   0  13        0.79        2.84      1.42 o 
   4   0  13       29.65       29.64      2.90 o 
   5   0  13       11.48        9.43      1.72 o 
   6   0  13        4.02        1.75      1.47 o 
  -1   1  13       23.90       22.04      1.39 o 
   0   1  13        0.92       -1.02      1.46 o 
   1   1  13       12.66       12.09      1.28 o 
   2   1  13       60.96       55.36      1.86 o 
   3   1  13        8.62        9.02      1.70 o 
   4   1  13       10.17        9.69      1.33 o 
   5   1  13       45.52       42.79      2.37 o 
   6   1  13       28.52       30.53      2.14 o 
  -1   2  13        1.89        2.03      1.15 o 
   0   2  13        5.69        4.97      1.24 o 
   1   2  13       63.86       68.61      2.67 o 
   2   2  13       13.93       14.57      1.20 o 
   3   2  13       11.86       11.19      1.14 o 
   4   2  13      116.32      130.95      2.93 o 
   5   2  13        0.01        0.70      1.14 o 
   6   2  13       17.62       19.22      4.47 o 
   0   3  13       16.57       18.12      2.23 o 
   1   3  13       62.94       68.06      1.67 o 
   2   3  13       14.32       17.19      1.09 o 
   3   3  13        0.01        0.06      0.99 o 
   4   3  13       40.65       45.52      1.75 o 
   5   3  13        6.30        7.26      1.22 o 
   6   3  13        9.39       14.87      1.72 o 
   1   4  13       26.21       24.31      1.15 o 
   2   4  13        7.83       10.32      1.37 o 
   3   4  13        7.77        8.87      1.09 o 
   4   4  13        8.20        9.05      1.01 o 
   5   4  13       16.41       22.26      1.74 o 
   6   4  13       12.45       13.88      1.59 o 
   2   5  13        9.78        9.72      1.26 o 
   3   5  13        2.04        0.32      2.33 o 
   4   5  13        2.98        0.84      1.16 o 
   2   0  14       32.82       36.09      1.55 o 
   3   0  14        1.40       -0.27      1.41 o 
   4   0  14       32.71       29.70      2.14 o 
   1   1  14        0.50        0.18      1.06 o 
   2   1  14        0.64        1.11      1.59 o 
   3   1  14       24.57       26.31      1.68 o 
   4   1  14       40.51       43.95      1.78 o 
   2   2  14        1.12        5.27      1.81 o 
   3   2  14       39.58       46.45      1.77 o 
   4   2  14       74.45       79.75      2.24 o 
   2   3  14        3.29        4.31      0.95 o 
   3   3  14       14.35       15.48      1.14 o 
   4   3  14        5.71        5.31      1.08 o 
                                                 
